# Supplementary material for: The relationships of the Euparkeriidae and the rise of Archosauria
Source: R Soc Open Sci. 2016 Mar 23;3(3):150674. doi: 10.1098/rsos.150674 (PMC4821269; doi:10.1098/rsos.150674)
Supplement: Matrix and character lists.xlsx - phylogenetic matrix and character lists. [file rsos150674supp2.xlsx]

## Sheet: Main character list
№	Immediate source	Character	State 0	State 1	State 2	State 3
1	Nesbitt 2011	Premaxilla, anterodorsal process (=nasal process), length:	less than the anteroposterior length of the premaxilla	greater than the anteroposterior length of the premaxilla
2	Nesbitt 2011	Premaxilla, posterodorsal process (=maxillary process, = subnarial process), length:	less than or about the same as the anteroposterior length of the premaxilla	greater than the anteroposterior length of the premaxilla
3	Nesbitt 2011	Premaxilla, posterodorsal process (=maxillary process, = subnarial process) 1:	wide, plate-like	thin
4	Nesbitt 2011	Premaxilla, posterodorsal process (=maxillary process, = subnarial process) 2:	fits between the nasal and the maxilla or lies on the anterodorsal surface of the maxilla	overlaps anterodorsal surface of nasal	vertical, strongly sutured to maxilla	fits into a slot in the nasal
5	Nesbitt 2011	Premaxilla, posterodorsal process (=maxillary process, = subnarial process) 3:	extends posteriorly to the external naris	restricted to the ventral border of the external naris
6	Nesbitt 2011	Premaxillary teeth, number:	3	4	5	6+
7	Nesbitt 2011	Premaxilla, teeth:	present along entire length of the premaxilla	absent in the anterior portion of the premaxilla
8	Dilkes & Arcucci 2012	Premaxilla:	not downturned	slightly downturned	strongly downturned
9	Nesbitt 2011	Premaxilla, narial fossa:	absent or shallow	expanded in the anteroventral corner of the naris
10	Nesbitt 2011	Premaxilla, length:	shorter than the maxilla	longer than the maxilla
11	Nesbitt 2011	Premaxilla, sculpturing of ridges and grooves on dorsal surface around anterior margin of external naris	absent	present
12	New character	Premaxilla, procumbent	absent	present, so that majority of premaxilla ventral border is exposed	present but slight, such that at most anteriormost two teeth project beyond maxilla	strongly procumbent but much of procumbence is anterior to alveoli
13	Nesbitt 2011	Premaxilla-maxilla, subnarial gap between the elements in lateral view:	absent	present
14	Nesbitt 2011	Premaxilla-maxilla, subnarial foramen between the elements:	absent	present and the border of the foramen is present on both the maxilla and the premaxilla	present and the border of the foramen is present on the maxilla but not on the premaxilla	present and the border of the foramen is present on the premaxilla but not on the maxilla
15	Nesbitt 2011	Premaxilla-maxilla, two-tooth diastema between the posterior premaxillary teeth and the anterior maxillary teeth:	absent	present
16	Nesbitt 2011	Maxilla, facial portion anterior to anterior edge of antorbital fenestra:	shorter than posterior portion	equal in length or longer than portion posterior to anterior edge of fenestra
17	Nesbitt 2011	Maxillary teeth, posterior edge of posterior maxillary teeth:	concave or straight	convex
18	Nesbitt 2011	Maxilla, posterior process:	articulates ventral to the jugal	articulates into a slot on the lateral side of the jugal
19	Nesbitt 2011	Maxilla, anterior extent:	posterior to the anterior extent of the nasals	anterior to the nasals
20	Nesbitt 2011	Maxilla, anterolateral surface:	smooth	slot for the premaxillary process
21	Nesbitt 2011	Maxilla, interdental plates:	separate	fused
22	Nesbitt 2011	Maxilla, buccal emargination separated from the ventral margin of the antorbital fossa:	absent	present
23	Nesbitt 2011	Maxilla, anterodorsal margin:	separated from the external naris by the premaxilla	borders the external naris
24	Nesbitt 2011	Maxilla, anterodorsal margin at the base of the dorsal process:	convex or straight	concave
25	Nesbitt 2011	Maxilla, lateral surface:	smooth	sharp longitudinal ridge present	bulbous longitudinal ridge present
26	Nesbitt 2011	Maxilla, posterior portion ventral to the antorbital fenestra:	tapers posteriorly	has a similar dorsoventral depth as the anterior portion ventral to the antorbital fenestra	expands dorsoventrally at the posterior margin of the maxilla
27	Nesbitt 2011	Maxilla, dorsal (=ascending) process:	tapers posterodorsally	remains the same width
28	Nesbitt 2011	Antorbital fenestra, anterior margin:	gently rounded	nearly pointed
29	Nesbitt 2011	Maxilla, anterolateral surface, large anteriorly opening foramen:	absent	present
30	Nesbitt 2011	Maxilla, palatal processes:	do not meet at the midline	meet at the midline
31	Butler et al. 2014	Maxilla, triangular dorsal process with clear dorsal apex formed by discrete expansion of posterior end of horizontal process	absent	present, but weakly developed, substantially lower than the height of the horizontal process below the posterior end of the maxilla below the antorbital fenestra	present and strongly developed, height approaches that of the posterior end of the maxilla
32	Dilkes & Arcucci 2012	Maxilla, contact with prefrontal	absent or present and not separating nasal and lacrimal	present and separating nasal and lacrimal
33	New character	Skull, dermal bones, irregular pit-and-ridge ornamentation	absent	present
34	Nesbitt 2011	Nasal-prefrontal, contact:	present	absent
35	Nesbitt 2011	Nasals, posterior portion at the midline:	convex or flat	concave
36	Nesbitt 2011	Nasal, dorsolateral margin of the anterior portion (just posterodorsal to the external naris):	smoothly rounded	distinct anteroposteriorly ridge on the lateral edge
37	Nesbitt 2011	Nasal 1:	does not possess a posterolateral process that envelops part of the anterior ramus of the lacrimal	possesses a posterolateral process that envelops part of the anterior ramus of the lacrimal
38	Nesbitt 2011	Nasal 2:	does not form part of the dorsal border of the antorbital fossa	forms part of the dorsal border of the antorbital fossa
39	Dilkes & Arcucci 2012	Nasal, dorsal surface around posterior margin of external naris, sculpturing of ridges and grooves	absent	present
40	Dilkes & Arcucci 2012	Frontals, parietals and nasals, prominent ridges or tubercles	absent	present
41	Nesbitt 2011	Lacrimal:	does not fold over (=overhang) the posterior/posterodorsal part of the antorbital fenestra	folds over (=overhangs) the posterior/posterodorsal part of the antorbital fenestra
42	Nesbitt 2011	Lacrimal, height:	significantly less than the height of the orbit, and usually fails to reach the ventral margin of the orbit	as high as the orbit, and contacts the jugal at the level of the ventral margin of the orbit
43	Nesbitt 2011	Prefrontal, ventromedial process:	absent	present
44	Dilkes & Arcucci 2012	Prefrontal and postorbital, prominent ridge-like lateral projections	absent	present
45	Dilkes & Arcucci 2012	Prefrontal	excluded from dorsal border of antorbital fenestra	reaches dorsal border of antorbital fenestra
46	Nesbitt 2011	Frontal, dorsal surface:	flat	with longitudinal ridge along midline
47	Nesbitt 2011	Frontal, anterior portion:	about as wide as the orbital margin or has a transversely aligned suture with the nasal	tapers anteriorly along the midline
48	Nesbitt 2011	Postfrontal:	present	absent
49	Dilkes 1998	Postfrontal	excluded from supratemporal fenestra	reaches supratemporal fenestra
50	Nesbitt 2011	Quadratojugal:	forms less than 80% of the posterior border of the lower temporal fenestra	more than 80% of the posterior border of the lower temporal fenestra
51	Nesbitt 2011	Quadratojugal, shape:	L-shaped	subtriangular
52	Nesbitt 2011	Quadratojugal, lateral surface:	without a ridge marking the posteroventral corner of the lower temporal fossa	with a ridge marking the posteroventral corner of the lower temporal fossa
53	Dilkes & Arcucci 2012	Quadratojugal, contribution to posteroventral corner of infratemporal fenestra	largely vertical or posteriorly inclined posterior wall of infratemporal fenestra	distinct rounded notch in quadratojugal at posteroventral corner of infratemporal fenestra
54	Nesbitt 2011	Squamosal, posterior end:	does not extend posterior to the head of the quadrate	extends posterior to the head of the quadrate
55	Nesbitt 2011	Squamosal 1:	without distinct ridge on dorsal surface along edge of supratemporal fossa	with distinct ridge on dorsal surface along edge of supratemporal fossa
56	Nesbitt 2011	Squamosal, transverse length of the dorsal exposure:	less than the mediolateral width of the upper temporal fenestra	equal to or greater than the mediolateral width of the upper temporal fenestra
57	Nesbitt 2011	Squamosal 2:	without ridge on lateral side of the ventral process	with ridge on lateral side of the ventral process
58	Nesbitt 2011	Squamosal, anteroventral process:	absent	present and perforates the lower temporal fenestra	present and contacts the postorbital bisecting the lower temporal fenestra
59	Nesbitt 2011	Squamosal, facet for the paroccipital process on the medial side of the posterior process:	mediolaterally thin	rounded and thick
60	Nesbitt 2011	Squamosal, posterodorsal portion:	without upper temporal fossa	with upper temporal fossa
61	Nesbitt 2011	Squamosal, ventral process:	wider than one quarter of its length	narrower than one quarter of its length
62	Nesbitt 2011	Parietals, in presumed adults:	separate	interparietal suture partially or completely absent
63	Nesbitt 2011	Parietals, upper temporal fenestrae separated by:	broad, flat area	supratemporal fossa separated by a mediolaterally thin strip of flat bone	has supratemporal fossa separated by a "sagittal crest" (which may be divided by interparietal suture)
64	Nesbitt 2011	Parietals, posteroventral edge:	extending more than half the width of the occiput	less than half the width of the occiput
65	Nesbitt 2011	Parietals, occipital margin shape:	V-shaped in dorsal view	straight in dorsal view
66	Nesbitt 2011	Parietal, posterolateral (=occipital) process:	nearly vertical	anteriorly inclined greater than 45°
67	Ezcurra et al. 2014	Parietal, sagittal crest	absent	present
68	Nesbitt 2011	Parietal foramen:	present	absent
69	Dilkes 1998	Tabular	present	absent
70	Nesbitt 2011	Postorbital, ventral termination of the ventral process:	tapered	blunt
71	Nesbitt 2011	Postorbital-squamosal, contact:	restricted to the dorsal margin of the elements	continues ventrally for much or most of the ventral length of the squamosal
72	Nesbitt 2011	Postorbital bar:	composed both of the jugal and postorbital in nearly equal proportions	composed by mostly the postorbital
73	Nesbitt 2011	Jugal, anterior extent of the slot for the quadratojugal:	well posterior of the posterior edge of the dorsal process of the jugal	anterior to the posterior edge of the dorsal process of the jugal
74	Nesbitt 2011	Jugal, anterior process:	participates in posterior edge of antorbital fenestra	excluded from the antorbital fenestra by the lacrimal or maxilla
75	Dilkes & Arucci 2012	Jugal, posterior process, depression	absent	present
76	Nesbitt 2011	Jugal-quadratojugal, contact:	absent	present
77	Nesbitt 2011	Jugal, posterior process:	lies dorsal to the anterior process of the quadratojugal	ventral to the anterior process of the quadratojugal	splits the anterior process of the quadratojugal	is split by the anterior process of the quadratojugal
78	Nesbitt 2011	Jugal, posterior termination:	anterior to or at the posterior extent of the lower temporal fenestra	posterior to the lower temporal fenestra
79	Nesbitt 2011	Jugal, long axis of the body:	nearly horizontal	anterodorsally inclined
80	Nesbitt 2011	Jugal, longitudinal ridge on the lateral surface of the body:	absent	present and sharp	rounded and broad	rounded and restricted to a bulbous ridge
81	New character	Jugal, ridge/expansion projects ventral to rest of ventral margin at base of postorbital bar	absent	present
82	Nesbitt 2011	Quadrate, dorsal head:	does not have sutural contact with the paroccipital process of the opithotic	has a sutural contact with the paroccipital process of the opithotic
83	Nesbitt 2011	Quadrate, head:	partially exposed laterally	completely covered by the squamosal
84	Nesbitt 2011	Quadratojugal and quadrate, suture between the elements, foramen:	present	absent
85	Nesbitt 2011	Quadrate, angled:	posteroventrally or vertical	anteroventrally
86	Nesbitt 2011	Pterygoid-ectopterygoid, articulation:	ectopterygoid ventral to pterygoid	ectopterygoid dorsal to pterygoid
87	Nesbitt 2011	Palatine-pterygoid, fenestra:	absent	present
88	Nesbitt 2011	Ectopterygoid, body:	simply arcs anteriorly	arcs anterodorsally
89	Nesbitt 2011	Ectopterygoid 1:	does not form or forms some of the lateral edge of the lateral pterygoid flange	forms all of the lateral edge of the lateral pterygoid flange
90	Nesbitt 2011	Ectopterygoid 2:	single-headed	double-headed
91	Ezcurra et al. 2014	Ectopterygoid, contact with maxilla	absent	present
92	Ezcurra et al. 2014	Ectopterygoid, posterior expansion in contact with jugal	absent	present
93	Borsuk-Białynicka & Evans 2003	Pterygoid, ridge along posteromedial corner, separating palatal flange from neck	absent	present
94	Nesbitt 2011	Palatine, fossa on the dorsal surface:	extends far anteriorly, near the pila postchoanalis	does not extend very far anteriorly along the upper surface of the palatine
95	Nesbitt 2011	Laterosphenoid:	unossified	ossified
96	Nesbitt 2011	Basipterygoid, processes directed:	anteriorly or ventrally at their distal tips	posteriorly at their distal tips
97	Nesbitt 2011	Prootic, ridge on lateral surface of inferior anterior process ventral to the trigeminal foramen:	present	absent
98	Nesbitt 2011	Parabasisphenoid, foramina for entrance of cerebral branches of internal carotid artery into the braincase positioned on the surface:	ventral	posterolateral	anterolateral
99	Nesbitt 2011	Parabasisphenoid, plate:	present and straight	absent
100	Nesbitt 2011	Parabasisphenoid, orientation:	horizontal	more vertical
101	Nesbitt 2011	Parabaisphenoid, semilunar depression on the lateral surface of the basal tubera:	present	absent
102	Nesbitt 2011	Parabisisphenoid, anterior tympanic recess on the lateral side of the braincase:	absent	present
103	Nesbitt 2011	Parabasisphenoid, between basal tubera and basipterygoid processes:	approximately as wide as long or wider	significantly elongated at least 1.5 times longer than wide
104	Ezcurra et al. 2010	Parasphenoid, cultriform process	simple	dorsoventrally constricted towards base
105	Nesbitt 2011	Basitubera, ventral margin:	clearly separated	medially expanded and nearly or completely connected
106	Nesbitt 2011	Prootic-opisthotic contact:	broad overlap	reduced to a small contact
107	Nesbitt 2011	Basioccipital, portion of the basal tubera:	rounded and anteroposteriorly elongated	blade-like and anteroposteriorly shortened
108	Nesbitt 2011	Opisthotic, paroccipital processes 1:	no or slight dorsal and ventral expansion distally	markedly expanded dorsally at the distal ends
109	Nesbitt 2011	Opisthotic, ventral ramus:	extends further laterally or about the same as lateralmost edge of exoccipital in posterior view	covered by the lateralmost edge of exoccipital in posterior view
110	Nesbitt 2011	Opisthotic, distal end of the ventral ramus:	does not or barely makes contact with prootic anteroventral to fenestra ovalis	has extended contact with prootic
111	Nesbitt 2011	Exoccipital, relative positions of the exits of the hypoglossal nerve (XII):	aligned in a near anteroposteriorly plane	aligned sub vertically
112	Nesbitt 2011	Exoccipital, lateral surface:	without subvertical crest (= metotic strut)	with clear crest (= metotic strut) lying anterior to both external foramina for hypoglossal nerve (XII)	with clear crest (= metotic strut) present anterior to the more posterior external foramina for hypoglossal nerve (XII)
113	Nesbitt 2011	Exocciptials:	meet along the midline on the floor of the endocranial cavity	do not meet along the midline on the floor of the endocranial cavity
114	Ezcurra et al. 2010	Exoccipitals	discrete from opisthotics	fused with opisthotics
115	Ezcurra et al. 2010	Exoccipital, foramina for hypoglossal nerve, number	two	one
116	Nesbitt 2011	Vestibule, medial wall:	incompletely ossified	almost completely ossified
117	Nesbitt 2011	Lagena/cochlea recess:	absent or short and strongly tapered	present and elongated and tubular
118	Nesbitt 2011	Eustachian tubes:	not enclosed by bone	partially enclosed
119	Nesbitt 2011	External foramen for abducen nerves:	between parabasisphenoid and prootic	within prootic only	within parabasisphenoid only
120	Nesbitt 2011	Parabasisphenoid, external foramina for passage of abducens nerves:	on underside of a horizontal surface	on the anterior of a more vertical, upturned process
121	Nesbitt 2011	Supraoccipital:	excluded from dorsal border of foramen magnum by mediodorsal midline contact between opposite exoccipitals	contributes to border of foramen magnum
122	Nesbitt 2011	Supraoccipital, rugose ridge on the anterolateral edges:	absent	present
123	Nesbitt 2011	Perilymphatic foramen 1:	with an incompletely ossified border	border entirely ossified such that the ventral ramus of the opisthotic forms a perilymphatic loop incorporating a loop closure suture with itself
124	Nesbitt 2011	Foramen for trigeminal nerve and middle cerebral vein:	combined and undivided	at least partially subdivided by prootic	fully divided
125	Nesbitt 2011	Foramen or groove passing above and into the dorsal end of the metotic foramen:	absent	present
126	Nesbitt 2011	Auricular recess:	largely restricted to prootic	extends onto internal surface of epiotic/supraoccipital
127	Nesbitt 2011	Skull length 1:	less than 50% of length of the presacral vertebral column	more than 50% of length of the presacral vertebral column
128	Nesbitt 2011	Skull length 2:	longer than two-thirds of the femoral length	shorter than two-thirds of the femoral length
129	Nesbitt 2011	Antorbital fenestra:	absent	present
130	Nesbitt 2011	Antorbital fossa:	restricted to the lacrimal	restricted to the lacrimal and dorsal process of the maxilla	present on the lacrimal, dorsal process of the maxilla and the dorsolateral margin of the posterior process of the maxilla (the ventral border of the antorbital fenestra)
131	Nesbitt 2011	Lateral mandibular fenestra:	absent	present
132	Nesbitt 2011	External nares, position:	terminal	non-terminal, posterior rim of nares in front of anterior rim of antorbital fenestra	non-terminal, posterior rim of nares behind anterior rim of antorbital fenestra
133	Nesbitt 2011	External naris, directed:	laterally	dorsally
134	Nesbitt 2011	Post-temporal opening, mediolateral width:	equal or greater than half the diameter of the foramen magnum	less than half the diameter of the foramen magnum or absent
135	Nesbitt 2011	Orbit, shape:	circular or elliptical	tall and narrow (the "'keyhole-shaped orbit"'; maximum width is less than half the maximum height)	with distinct ventral point surrounded by V-shaped dorsal processes of jugal
136	Nesbitt 2011	Supratemporal fenestra, position:	dorsally exposed	laterally exposed
137	Nesbitt 2011	Supratemporal fossa:	absent anterior to the supratemporal fenestra	present anterior to the supratemporal fenestra
138	Nesbitt 2011	Supratemporals:	present	absent
139	Nesbitt 2011	Postparietal(s):	present	absent
140	Nesbitt 2011	Palpebral(s) 1:	absent	present
141	Nesbitt 2011	Palpebral(s), size:	roughly the same	one dominant palpebral that is at least twice the size of the other
142	Nesbitt 2011	Palpebral(s) 2:	separated from the lateral edge of the frontals	extensively sutured to each other and to the lateral margin of the frontals
143	Nesbitt 2011	Separate ossification anterior to the nasals surrounded by the premaxilla:	absent	present
144	Nesbitt 2011	Predentary:	absent	present
145	Nesbitt 2011	Anterior half of the dentary, position of the Meckelian groove:	dorsoventral center of the dentary	restricted to the ventral border
146	Nesbitt 2011	Dentary, anterior extent of the Meckelian groove:	ends well short of the dentary symphysis	present through the dentary symphysis
147	Nesbitt 2011	Dentary, dorsal margin of the anterior portion compared to the dorsal margin of the posterior portion of the dentary:	horizontal (about in the same plane)	ventrally deflected	dorsally expanded
148	Nesbitt 2011	Dentary, anterior extent:	rounded	tapers to a sharp point
149	Nesbitt 2011	Articular, glenoid of the mandible located:	at the dorsal margin of the dentary	well ventral of the dorsal margin of the dentary
150	Nesbitt 2011	Articular, foramen on the medial side:	absent	present and medial to the glenoid
151	Dilkes & Arcucci 2012	Angular, laterally projecting ridge separating lateral and ventral surfaces of angular	absent	present
152	Dilkes & Arcucci 2012	Surangular, dorsal margin	straight or gently convex	strongly convex
153	Ezcurra et al. 2014	Surangular, lateral shelf	absent	present
154	Nesbitt 2011	Dentary-splenial mandibular symphysis, length:	distally positioned	present along one-third of lower jaw
155	Nesbitt 2011	Mandible, coronoid process, dorsally expanded:	absent	present
156	Nesbitt 2011	Mandibular fenestra:	anteroposterior length more than maximum depth of dentary ramus but	less than half the length of the mandible
157	Nesbitt 2011	Dentary, posteroventral portion:	just meets the surangular	laterally overlaps the anteroventral portion of the surangular
158	Nesbitt 2011	Dentary, teeth:	present along entire length of the dentary	absent in the anterior portion	completely absent
159	Nesbitt 2011	Maxilla and dentary, dentition:	generally homodont	markedly heterodont
160	Nesbitt 2011	Maxilla and dentary, tooth serrations:	absent	present as small fine knife-like serrations	present and enlarged and coarser (lower density) = denticles
161	Nesbitt 2011	Extensive planar wear facets across multiple maxillary/dentary teeth:	absent	present
162	Nesbitt 2011	Medial or lateral overlap of adjacent crowns in maxillary and dentary teeth:	absent	present
163	Nesbitt 2011	Maxilla and dentary, tooth crowns:	not mesiodistally expanded	mesiodistally expanded above root in cheek teeth
164	Nesbitt 2011	Maxillary and dentary, shape of tooth crowns:	apicobasally tall and blade-like	apicobasally short and subtriangular
165	Ezcurra et al. 2014	Maxilla and dentary, marginal teeth	non-mediolaterally compressed	mediolaterally compressed
166	Nesbitt 2011	Maxilla and dentary, tooth implantation:	teeth fused to the bone of attachment at the base	free at the base of the tooth	teeth free at base but with shallow sockets (subthecodont)
167	Dilkes & Arcucci 2009	Vomer, dentition	present	absent
168	Nesbitt 2011	Pterygoid, teeth, on palatal process:	present	absent
169	Nesbitt 2011	Pterygoid, teeth, on transverse process:	present	absent
170	Dilkes & Arcucci 2009	Palatine, dentition	present	absent
171	Dilkes & Arcucci 2009	Pterygoid/palatine, dentition, attachment	attached to surface of bone	inserted into alveoli
172	Nesbitt 2011	Postaxial intercentra:	present	absent
173	Nesbitt 2011	Atlantal articulation facet in axial intercentrum, shape:	saddle-shaped	concave with upturned lateral borders
174	Nesbitt 2011	Axis, dorsal margin of the neural spine:	expanded posterodorsally	arcs dorsally, where the anterior portion height is equivalent to the posterior height
175	Nesbitt 2011	Cervical vertebrae, 3-5 centrum length:	shorter or the same length as the mid-dorsal	longer than mid-dorsal
176	Nesbitt 2011	Third cervical vertebra, centrum length:	subequal to the axis centrum	longer than the axis centrum
177	Nesbitt 2011	Anterior to middle cervical vertebrae, diapophysis and parapophysis:	well separated	nearly touching
178	Nesbitt 2011	Anterior cervical vertebrae, neural spine, posterior portion ventral to the postzygapophysis:	smooth posteriorly or has a shallow fossa	with a deep excavation with a thin lamina covering the anterior extent on the posterolateral surface
179	Nesbitt 2011	Epipophyses 1:	absent in post-axial anterior cervical vertebrae	present in post-axial anterior cervical vertebrae
180	Nesbitt 2011	Epipophyses 2:	absent in posterior cervical vertebrae (cervicals 6-9)	present in posterior cervical vertebrae (cervicals 6-9)
181	Nesbitt 2011	Cervical vertebrae, rimmed depression on the posterior part of the centrum:	absent	present
182	Nesbitt 2011	Cervical vertebrae, middle portion of the ventral keel:	dorsal to the ventralmost extent of the centrum rim	extends ventral to the centrum rims
183	Nesbitt 2011	Cervical vertebrae, distal end of neural spines:	unexpanded	laterally expanded in the middle of the anteroposterior length	expanded anteriorly so that the spine table is triangular or heart-shaped in dorsal view
184	Ezcurra et al. 2010	Cervical vertebrae, centra, length	greater than height	subequal to height
185	Dilkes 1998	Cervical vertebrae, neural spine	height greater than or equal to length	height less than length
186	Nesbitt 2011	Middle cervical vertebrae, hypapophyses:	absent	present
187	Nesbitt 2011	Posterior cervical vertebrae, neural spines:	directed dorsally, straight	arc anteriorly
188	Nesbitt 2011	Posterior cervical and/or dorsal vertebrae, hyposphene-hypantrum accessory intervertebral articulations:	absent	present
189	Ezcurra et al. 2014	Posterior cervical-anterior/mid-dorsal vertebrae, prezygodiapophyseal lamina	absent	present
190	Nesbitt 2011	Cervical ribs:	slender and elongated	short and stout
191	New character	Cervical ribs, anterolateral flange	absent	present
192	Nesbitt 2011	Dorsal vertebrae, neural spine distal expansion:	absent	present with a flat dorsal margin	present with a rounded dorsal margin
193	Dilkes 1998	Dorsal vertebrae, neural spine	height greater than or equal to length	height less than length
194	Ezcurra et al. 2010	Middle dorsal vertebrae, diapophyses and parapophyses:	close to the midline	expand laterally where both diapophyses and parapophyses originate on a transverse process
195	Schoch & Sues 2013	Mid- and posterior dorsal vertebrae, centra	taller than long or as long as tall	notably longer than tall
196	Schoch & Sues 2013	Anterior dorsal ribs	proximal and distal portion of shaft continuous	proximal and distal portion of shaft enclose angle >90°
197	Ezcurra et al. 2010	Anterior dorsal ribs, rugose ridge or flange at lateral corner between proximal and distal portions of the shaft	absent	present in all or some ribs
198	Nesbitt 2011	Anterior dorsal ribs	holocephalous	dicephalous
199	Nesbitt 2011	Sacral centra:	separate	co-ossified at the ventral edge
200	Nesbitt 2011	Sacral vertebrae, prezygapophyses and postzygapophyses:	separate	co-ossified
201	Nesbitt 2011	Primordial sacral one, sacral rib:	doesn't or weakly articulates with anteriorly directed process (=preacetabular process) of the ilium	articulates with the anteriorly directed process of the ilium
202	Nesbitt 2011	Second primordial sacral, rib:	bifurcated	a single unit
203	Nesbitt 2011	Primordial trunk vertebrae:	free from the sacrum	incorporated into the sacrum, with their ribs/transverse processes articulating with the pelvis
204	Nesbitt 2011	Primordial caudal vertebrae:	free from the sacrum	incorporated into the sacrum, with their ribs/transverse processes articulating with the pelvis
205	Nesbitt 2011	Insertion of a sacral vertebra between the first and second primordial sacral vertebrae:	absent	present
206	Nesbitt 2011	Sacral ribs:	almost entirely restricted to a single sacral vertebra	shared between two sacral vertebrae
207	Nesbitt 2011	First primordial sacral, articular surface of sacral rib:	circular	C- shaped in lateral view
208	Dilkes & Arcucci 2012	Proximal caudal vertebrae, transverse processes	tapered distally to be shorter than centrum	expanded distally to be longer than centrum
209	Nesbitt 2011	Middle caudal vertebrae, accessory laminar process on anterior face of neural spine:	absent	present
210	Nesbitt 2011	Distal caudal vertebrae, prezygapophyses:	not elongated	elongated more than a quarter of the adjacent centrum
211	Dilkes 1998	Haemal spine, distal anteroposterior width	subequal to proximal width	narrower than proximal width	wider than proximal width
212	Nesbitt 2011	Forelimb-hindlimb length ratio:	more than 0.55	less than 0.55
213	Nesbitt 2011	Clavicles:	present and unfused	fused into a furcula	clavicles absent
214	Nesbitt 2011	Interclavicle 1:	present	absent
215	Nesbitt 2011	Interclavicle 2:	anterolateral processes more than four times width of narrowest point of interclavicle shaft	anterolateral processes less than four times width of narrowest point of interclavicle shaft (not anterior or posterior ends) or absent
216	Ezcurra et al. 2010	Interclavicle, anterior margin, notch between articular facets for clavicles	present	absent
217	Ezcurra et al. 2010	Interclavicle, posterior expansion	absent	present
218	Nesbitt 2011	Scapula, entire anterior margin:	straight/convex or partially concave	markedly concave
219	Nesbitt 2011	Scapula, blade height versus distal width:	less than 3 times distal width	more than 3 times distal width
220	Nesbitt 2011	Scapula, tear-drop shaped tuber on the posterior edge, just dorsal of the glenoid fossa of the scapula (possible attachment site of the scapular head of M. triceps):	absent	present
221	Nesbitt 2011	Scapula, acromion process:	in about the same plane as ventral edge of the scapula	distinctly raised above the ventral edge of the scapula
222	Nesbitt 2011	Scapulocoracoid, anterior margin:	distinct notch between the two elements	uninterrupted edge between the two elements
223	Nesbitt 2011	Coracoid:	subcircular in lateral view	with post-glenoid process (notch ventral to glenoid)
224	Nesbitt 2011	Coracoid, post-glenoid process:	short	elongate and expanded posteriorly only	elongate and expanded posteriorly and anteriorly
225	Nesbitt 2011	Coracoid, posteroventral edge, deep groove:	absent	present
226	Nesbitt 2011	Coracoid, posteroventral portion:	smooth	possesses a "swollen" tuber
227	Nesbitt 2011	Coracoid, anterior portion:	rounded	distinctly hooked
228	Nesbitt 2011	Glenoid, orientation:	posterolaterally	directed posteroventrally
229	Nesbitt 2011	Humerus, apex of deltopectoral crest situated at a point corresponding to:	less than 30% down the length of the humerus	more than 30% down the length of the humerus
230	Ezcurra et al. 2010	Humerus, deltopectoral crest	rounded	subrectangular
231	Nesbitt 2011	Humerus, length:	longer than or subequal to 0.6 of the length of the femur	shorter than 0.6 of the length of the femur
232	Nesbitt 2011	Humerus, proximal head:	confined to the proximal surface	posteriorly expanded and hooked
233	Nesbitt 2011	Humerus, proximal articular surface:	continuous with the deltopectoral crest	separated by a gap from the deltopectoral crest
234	Nesbitt 2011	Humerus, ectepicondylar flange:	present	absent
235	Ezcurra et al. 2014	Humerus, entepicondyle	weakly developed or absent	strongly developed
236	Nesbitt 2011	Humerus, distal end width:	narrower or equal to 30% of humerus length	greater than 30% of humerus length
237	Ezcurra et al. 2014	Humerus, capitellum (radial condyle) and tochlea (ulnar condyle)	distinct from ect- and entepicondyle	not distinct from ect- and entepicondyle
238	Nesbitt 2011	Ulna, lateral tuber (=radius tuber) on the proximal portion:	absent	present
239	Nesbitt 2011	Ulna, distal end in posterolateral view:	rounded and convex	squared off where the distal surface is nearly flat
240	Nesbitt 2011	Ulna, distal end:	anteroposteriorly compressed or oval-shaped	with anterior expansion
241	Nesbitt 2011	Radius, distal end:	simply convex	shallow longitudinal groove on the posterior side
242	Nesbitt 2011	Radius, length:	longer than 80% of humerus length	shorter than 80% of humerus length
243	Nesbitt 2011	Pteroid bone:	absent	present
244	Nesbitt 2011	Longest metacarpal: Longest metatarsal	>.5	<.5
245	Nesbitt 2011	Metacarpals, proximal ends:	overlap	abut one another without overlapping
246	Nesbitt 2011	Manual length (measured as the average length of digits I-III	accounts for less than 0.3 of the total length of humerus plus radius	more than 0.3 but less than 0.4 of the total length of humerus plus radius	more than 0.4 of the total length of humerus plus radius
247	Nesbitt 2011	Medialmost distal carpal:	subequal other distal carpals	significantly larger than other distal carpals
248	Nesbitt 2011	Distal carpal V:	present	absent
249	Ezcurra et al. 2014	Medial centrale carpi	present	absent
250	Ezcurra et al. 2014	Lateral centrale carpi	present	absent
251	Nesbitt 2011	Extensor pits on the proximodorsal portion of metacarpals I-III:	absent or shallow and symmetrical	deep and asymmetrical
252	Nesbitt 2011	Metacarpal I, width at the middle of the shaft accounts for:	less than 0.35 of the total length of the bone	more than 0.35 of the total length of the bone
253	Nesbitt 2011	Digit I with metacarpal:	longer than the ungual	subequal or shorter than the ungual
254	Nesbitt 2011	Manual digit I, first phalanx:	is not the longest non-ungual phalanx of the manus	is the longest non-ungual phalanx of the manus
255	Nesbitt 2011	Metacarpal I, distal condyles:	approximately aligned or slightly offset	lateral condyle strongly distally expanded relative to medial condyle
256	Nesbitt 2011	Manual digit II, second phalanx (=2.2):	shorter than first phalanx	longer than first phalanx
257	Nesbitt 2011	Metacarpal II:	shorter than metacarpal III	equal to or longer than metacarpal III
258	Nesbitt 2011	Manual digits I-III:	blunt unguals on at least digits II and III	trenchant unguals on digits I-III
259	Nesbitt 2011	Manual digit IV:	five phalanges	four phalanges	three or two phalanges	one phalanx
260	Nesbitt 2011	Metacarpal IV, length:	longest of the metacarpals	about the same length or shorter than metacarpal III
261	Nesbitt 2011	Metacarpal IV, shaft width:	about the same width as that of metacarpals I-III	significantly narrower than that of metacarpals I-III
262	Nesbitt 2011	Manual digit IV length:	less than or equal to 50% of total forelimb length	more than 50% of total forelimb length
263	Nesbitt 2011	Manual digit V:	possesses one or more phalanges	absent or reduced to a tiny nubbin
264	Nesbitt 2011	Ilium, supra-acetabular crest (=supra-acetabular rim):	projects laterally or ventrolaterally	projects ventrally
265	Nesbitt 2011	Ilium, crest dorsal to the supra-acetabular crest/rim 1:	absent	present and divides the anterior (=preacetabular) process from the posterior (=postacetabular) process	confluent with anterior extent of the anterior (=preacetabular) process of the ilium
266	Nesbitt 2011	Ilium, anterior (=preacetabular, =cranial) process on the dorsal margin:	absent	present
267	Nesbitt 2011	Ilium, anterior (=preacetabular, =cranial) process:	short and does not extend anterior to the acetabulum	long and extends anterior to the acetabulum but shorter than the posterior process of the ilium	sub-equal or longer than the posterior process of the ilium
268	New character	Ilium, anterior (=preacetabular, =cranial) process, shape	rounded	approximately straight-sided with angle >70 degrees	approximately straight-sided with angle <70 degrees	parallel-sided, blunt end
269	Nesbitt 2011	Ilium, orientation:	mainly vertically orientated (0-20°)	ventrolaterally deflected about 45°
270	Nesbitt 2011	Ilium, distinct fossa present for the attachment of the m caudifemoralis brevis:	absent	present as a embankment on the lateral side of the posterior portion of the ilium	present as a deep fossa on the ventral surface of postacetabular part of the ilium
271	Nesbitt 2011	Ilium, ridge connecting the posterior portion of the supra-acetabular rim to the posterior portion of the ilium:	absent	present
272	Nesbitt 2011	Ilium, ventral margin of the acetabulum:	convex	straight	concave
273	Nesbitt 2011	Ilium, acetabular antitrochanter:	absent	present
274	Nesbitt 2011	Ilium, dorsal margin dorsal to the supra-acetabular rim:	rounded, or blade-like	flat
275	Ezcurra et al. 2010	Ilium, dorsal margin	convex with broadly rounded anterior and posterior ends	straight or with only a portion slighly convex, with bluntly pointed anterior and posterior ends
276	Nesbitt 2011	Ilium, dorsal portion:	height about the same or shorter than the distance from the dorsal portion of the supra-acetabular rim to the pubis-ischium contact	expanded dorsally, height markedly taller than the dorsal portion of the supra-acetabular rim to the pubis-ischium contact
277	Nesbitt 2011	Ilium, ischiadic peduncle orientation:	mainly vertical in lateral aspect	well expanded posteriorly to the anterior margin of the postacetabular embayment
278	Nesbitt 2011	Pubis, length 1:	less than 70% of femoral length	more than 70% or more of femoral length
279	Nesbitt 2011	Pubis, orientation:	anteroventral	rotated posteroventrally to lie alongside the ischium (opisthopubic)
280	Nesbitt 2011	Pubis, prepubic process:	absent, anterior margin unexpanded	present, anterior margin expanded into a process
281	Nesbitt 2011	Pubis, length 2:	shorter or subequal to the ischium	longer than ischium
282	Nesbitt 2011	Pubis, distal end:	unexpanded	expanded relative to the shaft (=pubis boot)
283	Nesbitt 2011	Pubis, expanded distal margin 1:	mediolaterally thick and rounded	mediolaterally thin
284	Nesbitt 2011	Proximal portion of the pubis:	articular surfaces with the ilium and the ischium continuous	articular surfaces with the ilium and the ischium separated by a groove or gap
285	Nesbitt 2011	Ischio-pubis contact:	present and extended ventrally	present and reduced to a thin proximal contact	absent
286	Nesbitt 2011	Pubis, pubic apron, proximal portion:	similar anteroposterior thickness as the rest of the pubic apron	thickened process
287	Nesbitt 2011	Pubis, distal pubis mediolateral width:	nearly as broad as proximal width	significantly narrower than proximal width	mediolaterally compressed and not broader than anteroposteriorly deep
288	Ezcurra et al. 2010	Pubis, pubic tuber	anteroventrally directed in lateral view	strongly downturned in lateral view
289	Ezcurra et al. 2014	Pubis, pectineal process	absent	present
290	Nesbitt 2011	Ischium, medial contact with antimere:	restricted to the medial edge	extensive contact but the dorsal margins are separated	extensive contact and the dorsal margins contact each other
291	Nesbitt 2011	Ischia, distal margin in dorsal view:	midline contact to the distal end	midline gap between the distal ends
292	Nesbitt 2011	Ischium, outline of the distal portion:	thin, plate-like	rounded or elliptical	sub-triangular
293	Nesbitt 2011	Ischium, distal portion:	unexpanded	expanded relative to the ischial shaft (=ischial boot)
294	Nesbitt 2011	Ischium, proximal articular surfaces:	articular surfaces with the ilium and the pubis continuous	articular surfaces with the ilium and the pubis continuous but separated by a fossa	articular surfaces with the ilium and the pubis separated by a large concave surface
295	Nesbitt 2011	Ischium length:	about the same length or shorter than the dorsal margin of the iliac blade (minus the anterior process)	markedly longer than the dorsal margin of iliac blade (minus the anterior process)
296	Nesbitt 2011	Tibia (or fibula)-femur length:	femur longer or about the same length as the tibia/fibula	tibia longer
297	Nesbitt 2011	Femur, proximal portion, anteromedial tuber:	absent	small and rounded	offset medially (or posteriorly) relative to the posteromedial tuber	large and "hooked" posteriorly
298	Nesbitt 2011	Femur, proximal portion, posteromedial tuber:	present and small	present and largest of the proximal tubera	absent
299	Nesbitt 2011	Femur, proximal portion, anterolateral tuber:	present as an expansion	absent, the anterolateral face is flat
300	Nesbitt 2011	Femur, ventral to the proximal head:	smooth transition from the femoral shaft to the head	notch	concave emargination
301	Nesbitt 2011	Femur, femoral head orientation (angle with respect to the transverse axis through the femoral condyles Parrish, 1986):	anterior (60 - 90°)	anteromedial (20 - 60°)	medial (0 - 20 degrees)
302	Ezcurra et al. 2010	Femur, femoral head, articular surface extends under head	absent	present
303	Nesbitt 2011	Femur, dorsolateral margin of the proximal portion:	smooth	sharp ridge (=dorsolateral trochanter of some)	rounded ridge (=dorsolateral trochanter of some)
304	Nesbitt 2011	Femur, anterior trochanter (=M. iliofemoralis cranialis insertion):	absent	present and forms a steep margin with the shaft but is completely connected to the shaft	present and forms a steep margin with the shaft and separated from the shaft by a marked cleft
305	Nesbitt 2011	Femur, medial articular facet of the proximal portion:	rounded	straight
306	Nesbitt 2011	Femur, anterior trochanter shelf proximal to the fourth trochanter (insertion site for the M. iliofemoralis externus):	absent	present
307	Nesbitt 2011	Femur, proximal condylar fold:	absent	present
308	Nesbitt 2011	Femur, posterolateral portion (= fossa trochanterica, = posterolateral depression, facies articularis antitrochanterica) of the head:	level with the greater trochanter	ventrally descended
309	Nesbitt 2011	Femur, proximal surface:	rounded and smooth	transverse groove that is straight	transverse groove that is curved
310	Nesbitt 2011	Femur, ridge of attachment of the m. caudifemoralis:	blade-like with a distinct asymmetric apex located medially	low on the proximal portion of the femur and without a distinct medial asymmetrical apex (=fourth trochanter)
311	Nesbitt 2011	Femur, fourth trochanter shape:	mound-like and rounded	a sharp flange	absent, no distinct ridge for the attachment of the M. caudifemoralis
312	Nesbitt 2011	Femur, fourth trochanter:	symmetrical, with distal and proximal margins forming similar low-angle slopes to the shaft	asymmetrical, with distal margin forming a steeper angle to the shaft
313	Nesbitt 2011	Femur, distal condyles:	prominent	not projecting markedly beyond shaft
314	Nesbitt 2011	Femur, angle between the lateral condyle and the crista tibiofibularis in distal view:	obtuse	about a right angle
315	Nesbitt 2011	Femur, medial condyle of the distal portion:	tapers to a point on the medial portion in distal view	smoothly rounded in distal view
316	Nesbitt 2011	Femur, distal surface between the lateral and medial condyles:	nearly flat or flat	groove separating the medial condyle from the lateral condyle
317	Nesbitt 2011	Femur, surface between the lateral condyle and crista tibiofibularis on the distal surface:	smooth	deep groove
318	Nesbitt 2011	Femur, bone wall thickness at or near mid-shaft:	thickness/diameter >0.3	thin; thickness/diameter >0.2, <0.3	very thin; thickness/diameter <0.2
319	Nesbitt 2011	Femur, distal condyles of the femur divided posteriorly:	less than 1/4 the length of the shaft	between ¼ and 1/3 the length of the shaft
320	Nesbitt 2011	Femur, crista tibiofibularis (fibular condyle of Sereno & Arcucci 1994):	smaller or equal in size to the medial condyle	larger than the medial condyle
321	Nesbitt 2011	Tibia, proximal portion, cnemial crest:	absent or just a slight bump	present and straight	present arcs anterolaterally
322	Nesbitt 2011	Tibia, proximal surface of the lateral condyle:	simply convex or flat	depressed
323	Nesbitt 2011	Tibia, lateral (fibular) condyle of the proximal portion:	offset anteriorly from the medial condyle	level with the medial condyle at its posterior border
324	Nesbitt 2011	Tibia, lateral side of the proximal portion:	smooth	dorsoventrally oriented crest present (=fibular crest)
325	Nesbitt 2011	Tibia, posterolateral flange of the distal portion:	absent	present and nearly contacts or contacts fibula	present and extends well posterior to the fibula
326	Nesbitt 2011	Tibia, posterolateral margin of the distal end:	straight or convex	concave
327	Nesbitt 2011	Tibia, posterior face of the distal end:	rounded surface	distinct proximodistally oriented ridge present
328	Nesbitt 2011	Tibia, posterior side of the distal portion:	smooth and featureless	dorsoventrally oriented groove or gap
329	Nesbitt 2011	Tibia, lateral side of the distal portion:	smooth/rounded	proximodistally oriented groove
330	Nesbitt 2011	Fibula, attachment site for the M. iliofibularis, form:	crest-shaped, low	knob-shaped or tab-like, robust
331	Nesbitt 2011	Fibula, attachment site for the M. iliofibularis, location:	near the proximal portion	near the mid point between the proximal and distal ends
332	Nesbitt 2011	Fibula, proximal end in proximal view:	rounded or slightly elliptical	mediolaterally compressed
333	Nesbitt 2011	Fibula, anterior edge of the proximal portion:	rounded	tapers to a point and arched anteromedially
334	Nesbitt 2011	Fibula, proximal portion in lateral view:	symmetrical or nearly symmetrical	posterior part expanded posteriorly
335	Nesbitt 2011	Fibula, medial face of the distal portion:	smooth	banked with an articular facet that articulates with the astragalus
336	Nesbitt 2011	Fibula, distal end in lateral view:	angled anterodorsally (asymmetrical)	rounded or flat (symmetrical)
337	Ezcurra et al. 2010	Fibula and calcaneum	unreduced	fibula tapering and calcaneum reduced in size
338	Nesbitt 2011	Tarsals, 1 and 2:	ossified	absent
339	Nesbitt 2011	Distal tarsal 4, transverse width:	broader than distal tarsal 3	subequal to distal tarsal 3
340	Nesbitt 2011	Distal tarsal 4, size of articular facet for metatarsal V:	more than half of lateral surface of distal tarsal 4	less than half of lateral surface of distal tarsal 4
341	Nesbitt 2011	Distal tarsal 4, posteroventral portion:	tapers to point or poorly ventrally expanded	ventrally expanded into a small process
342	Nesbitt 2011	Distal tarsal 4, posterior prong:	blunt	pointed
343	Nesbitt 2011	Distal tarsal 4, medial side 1:	without a distinct medial process present in the anteroposterior middle of the element	with a distinct medial process present in the anteroposterior middle of the element
344	Nesbitt 2011	Distal tarsal 4, medial side 2:	without foramen/foramina	with foramen/foramina
345	Nesbitt 2011	Distal tarsal 4, proximal surface:	flat	distinct, proximally raised region on the posterior portion (=heel of Sereno and Arcucci 1993; 1994)
346	Nesbitt 2011	Astragalus, ridge separating the tibial facet from the posterior edge (=astragalar ridge):	thick	thin lamina
347	Nesbitt 2011	Astragalus, anterior ascending flange (anterior process):	absent	present and less than the height of the dorsoventral height of the posterior side of the astragalus	present and greater than the height of the dorsoventral height of the posterior side astragalus
348	Nesbitt 2011	Astragalus, anterior hollow:	shallow depression	reduced to a foramen or absent
349	Nesbitt 2011	Articular facet for the astragalus of the calcaneum lies:	completely medial to the fibular facet	partially ventral to the fibular facet
350	Nesbitt 2011	Astragalus, proximal surface:	lacks a marked rimmed and elliptical fossa posterior to the anterior ascending process	possesses a marked rimmed and elliptical fossa posterior to the anterior ascending process
351	Nesbitt 2011	Astragalus, dorsolateral margin:	overlaps the anterior and posterior portions of the calcaneum equally	the posterior corner of the dorsolateral margin of the astragalus dorsally overlaps the calcaneum much more than the anterior portion
352	Nesbitt 2011	Astragalus, anteromedial corner shape:	obtuse	acute
353	Nesbitt 2011	Astragalus, proximal articular facet for fibula occupies:	more than 0.3 of the transverse width	less than 0.3 of the transverse width
354	Nesbitt 2011	Astragalus, posterior groove:	present	absent
355	Nesbitt 2011	Astragalus, tibial articular surface:	continuous articular surface	non-articular fossa present on the posterior portion
356	Nesbitt 2011	Astragalus, tibial and fibular articulations:	separated by a gap (or notch of Gower 1996)	continuous
357	Nesbitt 2011	Astragalus, tibial facet:	concave or flat	divided into posteromedial and anterolateral basins
358	Nesbitt 2011	Astragalus, articular surface for the calcaneum:	stretches from fibular facet of the astragalus to the ventral margin	restricted to the ventral surface of the fibular facet, clearly separated from the ventral margin
359	Nesbitt 2011	Astragalus-calcaneum, ventral articular surface:	flat or slightly convex	concavoconvex with concavity on calcaneum	concavoconvex with concavity on astragalus
360	Nesbitt 2011	Astragalus-calcaneum, ossified astragalo-calaneal canal:	present	absent
361	Nesbitt 2011	Astragalus-calcaneum, articulation:	free	co-ossified
362	Nesbitt 2011	Calcaneum, ventral articular surface for distal tarsal 4 and the distal end of the tuber:	continuous	simply separated by a clear gap	separated by a gap with a ventral fossa
363	Nesbitt 2011	Calcaneum, articular facets for the fibula and astragalus:	connected by a continuous surface	separated
364	Nesbitt 2011	Calcaneum, calcaneal tuber:	present	absent
365	Nesbitt 2011	Calcaneum, calcaneal tuber, distal end 1:	rounded and unexpanded	flared, dorsally and ventrally
366	Nesbitt 2011	Calcaneum, calcaneal tuber, distal end 2:	without dorsoventrally aligned median depression	with dorsoventrally aligned median depression
367	Nesbitt 2011	Calcaneum, calcaneal tuber, shaft proportions at the mid-shaft of the tuber:	taller than broad	about the same or broader than tall	just short of twice the mediolateral width of the fibular facet
368	Nesbitt 2011	Calcaneum, calcaneal tuber, orientation relative to the transverse plane:	lateral less than 20° posteriorly	deflected between 21 and 49° posteriorly	between 50 and 90° posteriorly
369	Nesbitt 2011	Calcaneum, articular surface for the fibula:	convex	convex and hemicylindrical shaped	concave
370	Nesbitt 2011	Calcaneum, shape:	proximodistally compressed with a short posterior projection and medial process	transversely compressed, with the reduction of these projections
371	Nesbitt 2011	Calcaneum, articular surfaces for fibula and distal tarsal IV:	separated by a non-articular surface	continuous
372	Nesbitt 2011	Centrale:	present	absent (completely fused to the astragalus)
373	Nesbitt 2011	Metatarsus, configuration:	metatarsals diverging from ankle	compact metatarsus, with metatarsals II-IV tightly bunched (at least half of the length)
374	Nesbitt 2011	Longest metatarsal:	shorter than 50% of tibial length	longer than 50% of tibial length
375	Nesbitt 2011	Metatarsals, midshaft diameters:	I and V subequal or greater than II-IV	I and V less than II-IV
376	Nesbitt 2011	Metatarsal I:	reaches the proximal surface of metatarsal II	does not reach the proximal surface of metatarsal II and attaches onto the medial side of metatarsal II
377	Nesbitt 2011	Metatarsal I, anteromedial portion of the shaft:	smooth or slight ridge	distinct, rugose ridge present
378	Nesbitt 2011	Metatarsal I, length, relative to length of metatarsal III:	0-84%	85% or more
379	Nesbitt 2011	Metatarsal II mid-shaft diameter:	less than or equal to the average of mid-shaft diameter of metatarsal I-IV	more than the average mid-shaft diameter of metatarsal I-IV
380	Ezcurra et al. 2010	Metatarsal II-IV, length	less than 23% of length of femur+tibia	equal or greater than 23% of length of femur+tibia
381	Nesbitt 2011	Metatarsal III:	longer than metatarsal II	subequal to metatarsal II
382	Nesbitt 2011	Metatarsal IV, distal articulation surface:	broader than deep to as broad as deep	deeper than broad
383	Nesbitt 2011	Metatarsal IV, proximal portion, possesses an elongated lateral expansion that overlaps the anterior surface of metatarsal V	absent	present
384	Nesbitt 2011	Metatarsal IV 1:	longer than metatarsal III	about the same length or shorter than metatarsal III
385	Nesbitt 2011	Metatarsal IV 2:	nearly the same mid-shaft diameter as metatarsal III	reduced where the mid-shaft diameter is less than metatarsal III
386	Nesbitt 2011	Metatarsal IV length:	longer than metatarsal II	subequal or shorter than to metatarsal II
387	Nesbitt 2011	Metatarsal V, dorsal prominence separated from the proximal surface by a concave gap:	absent	present
388	Nesbitt 2011	Metatarsal V, 'hooked' proximal end:	present	absent, and articular face for distal tarsal 4 subparallel to shaft axis
389	Nesbitt 2011	Metatarsal V, phalanges:	present and "fully" developed first phalanx	present and "poorly" developed first phalanx	without phalangies and metatarsal tapers to a point
390	Nesbitt 2011	Pedal unguals:	weakly mediolaterally compressed, rounded or triangular in cross-section	dorsolaterally compressed	strongly mediolaterally compressed, with a sharp dorsal keel
391	Nesbitt 2011	Osteoderms, dorsal to the vertebral column:	absent	present
392	Nesbitt 2011	Postaxial osteoderms, arrangement dorsal to the vertebral column:	a single median row	in paramedian row(s)
393	Nesbitt 2011	Osteoderms, presacral, dorsal, anterior edge:	straight or rounded	with distinct anterior process/pointed anteriorly
394	Nesbitt 2011	Osteoderms, presacral, paramedian:	flat	with distinct longitudinal bend near lateral edge
395	Nesbitt 2011	Osteoderms, covering the appendages (=appendicular osteoderms), at least in part:	absent	present
396	Nesbitt 2011	Osteoderms, number of paramedian rows:	1 paramedian pair (2 osteoderms per segment)	2 paramedian pairs (4 osteoderms per segment)	>2 paramedian paris (>4 osteoderms per segment)
397	Desojo et al. 2011	Osteroderms, coarse, incised and pitted ornamentation on osteoderms	absent	present and irregular pits, of different size and contour	present and regular pits, of equal size and contour
398	Desojo et al. 2011	Osteoderms, unornamented anterior articular lamina	absent	present
399	Schoch & Sues 2013	Osteoderms, distinct dorsal eminence	absent	present
400	Nesbitt 2011	Presacral osteoderms, dimensions:	square shaped, about equal dimensions	longer than wide	wider than long
401	Nesbitt 2011	Anterior bar located on the anterior edge of an osteoderm:	absent	present
402	Nesbitt 2011	Ventral carapace in the trunk area:	absent	present
403	Nesbitt 2011	Dorsal osteoderms relation to presacral vertebrae:	one-to-one (includes pairs)	more than one osteoderm
404	Nesbitt 2011	Dorsal osteoderm alignment dorsal to the dorsals (presacrals 10~24):	staggered	one-to-one
405	Nesbitt 2011	Gastralia:	forming extensive ventral basket with closely packed elements	well separated	absent

## Sheet: Matrix
	Character number
	1	2	3	4	5	6	7	8	9	10	11	12	13	14	15	16	17	18	19	20	21	22	23	24	25	26	27	28	29	30	31	32	33	34	35	36	37	38	39	40	41	42	43	44	45	46	47	48	49
Mesosuchus browni	?	1	0	0	0	?	0	0	0	0	0	0	0	0	0	?	1	0	0	0	?	0	0	0	0	?	0	?	1	0	?	1	0	0	0	0	0	?	1	0	0	0	0	0	-	0	0	0	1
Prolacerta broomi	0	0	0	0	0	2	0	0	0	0	0	0	?	0	0	?	0	0	0	0	?	0	0	0	0	?	0	?	1	0	?	0	0	0	0	0	0	?	0	0	0	0	0	0	-	0	0	0	0
Proterosuchus sp.	0	0	0	0	0	3	0	2	0	0	0	1	0	0	0	0	0	0	0	0	?	0	0	0	0	2	0	0	1	0	0	0	0	0	0	0	0	0	0	0	0	0	0	0	0	0	0	0	0
Erythrosuchus africanus	0	1	0	0	0	2	0	0	0	0	0	1	0	2	0	0	0	0	0	0	0	0	0	0	0	2	0	0	0	0	0	0	0	0	0	0	0	0	0	0	0	0	0	0	0	0	0	0	0
Vancleavea campi	1	1	0	0	0	2	0	0	0	0	0	0	1	0	0	?	1	0	0	0	0	0	0	0	0	?	0	?	0	0	?	-	1	0	0	0	0	?	0	0	?	?	0	0	-	0	0	1	-
Chanaresuchus bonapartei	1	0	0	0	0	2	0	0	0	0	1	2	0	0	0	1	0	0	0	0	0	0	0	0	0	0/1	0	0	0	0	0	1	0	0	0	0	0	0	1	1	0	0	0	1	1	0	0	1	-
Tropidosuchus romeri	1	0	?	?	0	2	0	0	0	0	1	-	0	0	0	0	0	0	0	0	?	0	0	0	0	0/1	0	0	0	?	0	1	0	0	0	0	0	0	1	1	0	1	?	1	1	0	0	1	-
Euparkeria capensis	0	1	0	0	0	1	0	0	0	0	0	0	?	0	0	0	0	0	0	0	0	0	0	0	0	2	0	0	1	0	0	0	0	0	0	0	0	0	0	0	0	0	0	0	0	0	0	0	0
Parasuchus hislopi	?	?	0	0	0	3	0	0	0	1	0	0	0	0	0	1	1	0	1	0	0	0	0	0	0	2	0	0	0	0	0	0	1	0	0	0	0	0	0	0	0	0	0	0	0	0	0	0	0
Smilosuchus gregorii	?	?	0	0	0	3	0	0	0	1	0	0	0	0	0	1	1	0	1	0	0	0	0	0	0	2	0	0	0	0	0	0	1	0	0	0	0	0	0	0	0	0	0	0	0	0	0	0	0
Pseudopalatus pristinus	?	?	0	0	0	3	0	0	0	1	0	-	0	0	0	1	1	0	1	0	0	0	0	0	0	2	0	0	0	0	?	0	1	0	0	0	0	0	0	0	0	0	0	0	0	0	0	0	-
Gracilisuchus stipanicicorum	0	1	0	3	0	1	0	0	0	0	0	1	0	0	0	0	0/1	0	0	0	0	0	0	0	0	1	0	0	0	1	1	0	0	0	0	0	0	1	0	0	0	0	0	0	0	0	1	0	0
Turfanosuchus dabanensis	0	0	0	3	0	2	0	0	0	0	0	1	0	?	0	0	?	0	0	0	?	0	0	0	0	0	0	0	0	?	2	0	0	0	0	0	0	1	0	0	0	0	0	0	0	1	1	0	0
Ornithosuchus longidens	?	?	0	0	0	0	0	2	0	0	0	1	0	0	1	0	0	0	0	0	0	0	0	0	0	0	?	0	0	1	0	0	0	1	0	0	?	0	0	0	0	0	0	0	0	0	0	0	0
Riojasuchus tenuisceps	0	0	0	0	0	0	0	2	0	0	0	1	0	0	1	0	0	0	0	0	0	0	0	0	0	0	1	1	0	1	0	0	0	1	0	0	0	0	0	0	0	0	0	0	0	0	0	0	0
Stagonolepis robertsoni	0	0	0	0	0	2	1	0	0	0	0	3	0	?	0	0	1	1	0	0	0	0	1	1	1	0	1	0	0	1	1	0	0	0	0	0	?	?	0	0	0	?	1	0	0	0	0	0	0
Revueltosaurus callenderi	0	0	0	3	0	2	0	0	0	0	0	0	0	3	0	0	1	1	0	0	0	1	0	0	1	2	1	0	0	1	0	0	0	0	0	0	0	0	0	0	0	0	0	0	0	0	1	0	0
Aetosaurus ferratus	0	0	0	0	0	1	1	0	0	0	0	3	0	0	0	0	1	1	0	0	?	0	1	1	0	0	1	0	0	?	1	0	0	0	0	0	?	1	0	0	0	0	?	0	0	0	0	0	0
Longosuchus meadei	?	?	0	0	1	?	?	?	?	?	-	-	0	?	0	0	1	?	0	0	0	0	1	1	0	0	1	0	0	?	1	0	1	0	0	0	0	0	0	0	0	0	1	0	0	0	0	0	-
Ticinosuchus ferox	?	?	?	?	?	?	?	?	?	?	-	-	?	?	?	0	0	0	0	0	0	0	?	0	0	0	0	1	0	?	0	-	0	?	?	?	?	?	0	0	0	?	0	-	-	?	?	0	-
Qianosuchus mixtus	1	0	0	0	1	3	0	0	0	0	0	2	0	1	0	1	0	0	0	1	0	0	1	1	0	1	0	0	0	1	1	0	0	0	0	0	0	0	0	0	0	0	0	0	0	0	0	0	0
Xilousuchus sapingensis	?	0	0	0	1	2	0	0	0	0	0	-	0	?	0	0	0	0	0	1	0	0	1	1	0	0	0	0	0	1	0	0	-	?	?	0	?	?	0	0	0	?	?	-	-	?	?	?	-
Arizonasaurus babbitti	?	?	?	0	1	?	?	?	0	?	-	-	0	?	?	0	0	0	0	1	0	0	1	1	0	0	0	0	0	1	0	-	0	?	0	0	?	?	0	0	?	?	?	0	0	0	0	0	0
Effigia okeeffeae	1	0	0	0	1	4	?	0	0	0	0	0	?	2	0	0	?	0	0	0	?	?	1	1	1	0	0	0	0	0	0	0	0	0	0	0	0	0	0	0	0	0	0	0	0	0	1	1	-
Combined Prestosuchus	0	1	0	0	0	1	0	0	0	0	0	0	0	0	0	0	0	0	0	0	?	0	0	0	0	1	1	1	0	1	0	1	0	0	0	0	0	0	0	0	0	0	0	0	0	0	0	0	1
Saurosuchus galilei	0	1	0	0	0	1	0	0	0	0	0	0	?	0	0	0	0	0	0	0	0	?	0	0	0	1	0	1	0	1	0	0	0	0	0	0	0	0	0	0	0	0	0	0	0	1	0	1	0
Batrachotomus kuperferzellensis	?	?	0	0	0	1	0	0	1	0	0	0	0	1	0	0	0	1	0	0	0	0	1	1	0	0	0	1	0	1	0	0	0	0	1	1	0	1	0	0	0	0	?	0	0	1	1	0	0
Fasolasuchus tenax	0	1	0	0	0	1	0	0	0	0	0	-	0	1	0	1	?	?	0	0	1	0	0	0	0	1	0	1	0	1	?	-	0	?	1	0	?	1	0	-	?	?	?	-	-	?	?	?	-
Rauisuchus tiradentes	0	1	0	?	0	1	0	0	0	?	0	-	0	1	0	?	?	?	?	?	?	?	?	?	?	?	?	?	?	?	?	0	0	?	1	1	?	?	-	0	?	?	?	-	0	?	?	?	-
Postosuchus kirkpatricki	0	1	0	0	0	1	0	0	0	0	0	0	0	1	0	0	1	0	0	0	1	0	0	0	2	1	1	1	0	1	0	0	0	0	1	1	0	1	0	0	0	0	?	0	0	1	1	0	0
Dromicosuchus grallator	0	0	0	1	0	2	0	0	0	0	0	2	1	1	0	1	1	0	0	0	0	0	0	0	0	1	0	1	0	?	0	0	0	0	1	0	0	0	0	0	0	1	?	0	0	1	1	1	-
Sphenosuchus acutus	?	1	0	1	0	?	0	0	0	0	0	0	1	?	0	1	1	0	0	0	0	0	0	0	0	1	?	?	0	2	0	-	0	0	1	0	0	?	0	0	0	1	1	0	0	1	1	1	0
Eudimorphodon ranzii	1	0	?	0	?	1	0	0	0	0	0	-	0	?	0	0	?	0	0	0	?	0	1	1	0	0	0	0	0	?	0	0	0	0	?	0	?	?	0	0	0	?	?	0	1	?	?	?	-
Dimorphodon macronyx	1	0	?	?	1	2	0	0	0	0	0	0	0	0	0	0	?	?	0	0	?	0	1	1	0	0	0	0	0	?	0	0	0	?	?	?	?	?	0	0	0	0	?	0	0	?	?	?	-
Lagerpeton chanarensis	?	?	?	?	?	?	?	?	?	?	-	-	?	?	?	?	?	?	?	?	?	?	?	?	?	?	?	?	?	?	?	-	-	?	?	?	?	?	-	-	?	?	?	-	-	?	?	?	-
Marasuchus lilloensis	?	?	?	?	?	?	?	?	?	?	-	-	?	?	?	?	?	?	?	?	?	?	?	?	?	?	?	?	?	?	?	-	-	?	?	?	?	?	-	-	?	?	?	-	-	?	?	?	-
Asilisaurus kongwe	?	?	?	?	?	?	?	?	?	?	-	-	?	?	?	?	?	?	?	?	?	?	?	?	?	?	?	?	?	?	?	-	0	?	?	?	?	?	0	0	?	?	?	0	0	?	?	?	-
Lewisuchus/Pseudolagosuchus	?	?	?	?	?	?	?	?	?	?	0	-	?	?	?	0	1	0	?	0	?	0	?	0	0	0	?	0	0	?	0	-	0	?	?	?	?	?	-	-	?	?	?	0	-	?	?	?	-
Silesaurus opolensis	?	?	0	0	0	2	0	0	0	0	0	0	0	0	0	0	1	0	0	0	?	0	0	0	0	0	0	0	0	1	0	0	0	?	?	0	0	0	0	0	?	0	?	0	0	0	0	?	-
Heterodontosaurus tucki	0	1	0	0	0	0	0	0	1	0	0	0	1	0	0	1	1	0	0	0	1	1	0	0	0	0	0	0	0	1	0	0	0	0	0	0	0	0	0	0	0	0	0	0	0	0	1	1	-
Lesothosaurus diagnosticus	0	1	0	0	0	3	0	0	0	0	0	0	0	0	0	1	1	0	0	0	0	1	0	0	0	0	0	0	0	1	0	0	0	0	0	0	0	0	0	0	0	0	0	0	0	0	1	1	-
Herrerasaurus ischigualastensis	0	1	0	0	0	1	0	0	1	0	0	2	0	1	0	0	0	0	0	0	0	0	0	0	0	0	0	0	0	?	0	0	0	0	0	0	0	0	0	0	1	0	0	0	0	0	?	1	-
Eoraptor lunensis	0	1	0	0	0	1	0	0	1	0	0	2	1	2	0	0	0	0	0	0	?	0	0	0	1	0	0	0	0	?	0	0	0	?	0	0	1	1	0	0	1	1	0	0	0	0	?	1	-
Saturnalia tupiniquim	?	?	?	?	?	?	?	?	?	?	-	-	?	?	?	?	?	?	?	?	?	?	?	?	?	?	?	?	?	?	?	-	-	?	?	?	?	?	-	-	1	1	?	-	-	?	?	?	-
Plateosaurus engelhardti	1	0	1	0	1	2	0	0	1	0	0	0	0	1	0	0	1	0	0	0	0	0	0	1	0	1	0	0	0	1	0	0	0	0	0	0	1	1	0	0	1	1	0	0	0	0	0	1	-
Efraasia minor	?	0	1	0	1	1	0	0	1	0	0	-	0	1	0	0	1	0	0	0	0	0	0	?	0	0	0	0	0	1	0	0	0	?	0	0	?	?	0	0	1	1	0	0	0	0	0	1	-
Coelophysis bauri	1	0	1	0	1	1	0	0	1	0	0	0	1	?	0	0	0	0	0	0	?	0	1	0	1	0	0	0	0	1	0	0	0	0	?	0	1	0	0	0	1	1	0	0	0	0	0	1	-
Yonghesuchus sangbiensis	?	?	0	3	0	2	0	0	?	0	0	2	0	1	0	0	0	0	?	0	?	0	0	0	0	0	0	0	0	?	2	0	0	?	?	?	?	1	-	-	0	0	0	0	0	?	?	?	-
Garjainia prima	0	1	0	0	0	2	0	1	0	0	0	1	0	2	0	0	0	0	0	0	0	0	0	0	0	2	0	0	1	1	0	0	0	0	0	0	0	0	0	0	0	0	0	0	0	0	0	0	0
Sarmatosuchus otschevi	0	?	0	?	0	3	0	2	0	?	0	-	?	?	?	?	?	?	?	?	?	?	?	?	?	?	?	?	?	?	?	-	0	?	?	?	?	?	-	0	?	?	?	-	-	?	?	0	-
Shansisuchus shansisuchus	0	1	0	3	0	3	0	1	0	0	0	2	0	0	0	0	0	0	0	0	0	0	0	0	0	0	0	0	0	0	0	0	0	0	0	0	0	0	0	0	0	?	0	0	0	0	0	0	1
Doswellia kaltenbachi	?	?	?	?	?	?	?	?	?	?	-	-	?	?	?	?	0	0	0	?	0	0	?	?	?	?	?	?	?	?	0	-	1	?	?	?	?	?	-	0	?	?	?	0	-	0	?	1	1
Jaxtasuchus salomoni	?	?	?	?	?	?	?	?	?	?	-	-	?	?	?	1	0	0	0	0	?	?	?	0	0	0	0	0	0	0	0	-	-	?	?	1	?	?	-	-	?	?	?	-	-	0	?	1	-
Archeopelta arborensis	?	?	?	?	?	?	?	?	?	?	-	-	?	?	?	?	?	?	?	?	?	?	?	?	?	?	?	?	?	?	?	-	-	?	?	?	?	?	-	-	?	?	?	-	-	?	?	?	-
Proterochampsa barrionuevoi	0	0	0	0	0	2&3	0	0	0	0	1	1	0	0	0	0	0	0	0	0	0	0	0	0	0	0/1	0	0	0	1	0	1	1	0	0	0	0	0	0	1	0	0	0	1	1	0	0	1	-
Protorosaurus speneri	1	0	0	2	1	0	0	0	0	0	0	0	0	0	0	?	0	0	1	0	?	0	1	0	0	?	?	?	1	?	0	0	0	?	0	0	0	?	0	0	0	1	?	0	-	0	0	0	0
Trilophosaurus buettneri	0	0	0	0	0	?	?	0	0	0	0	0	0	0	0	?	1	0	0	0	?	0	0	0	0	?	0	?	1	0	0	1	0	0	0	0	0	?	0	0	0	0	0	0	-	0	1	0	1
Youngina capensis	1	0	0	2	1	0	0	0	0	0	0	2	0	0	0	0	0	0	1	0	?	0	1	0	0	?	0	?	0	0	0	1	0	0	0	0	0	0	0	0	0	0	0	0	-	0	0	0	0
Koilamasuchus gonzalezdiazi	?	?	?	?	?	?	?	?	?	?	-	?	?	?	?	?	?	?	?	?	?	?	?	?	?	?	?	?	?	?	?	-	-	?	?	?	?	?	-	-	?	?	?	-	-	?	?	?	-
Turfanosuchus shageduensis	?	?	?	?	?	?	?	?	?	?	-	?	?	?	?	?	?	?	?	?	?	?	?	?	?	?	?	?	?	?	?	-	-	?	?	?	?	?	-	-	?	?	?	-	-	?	?	?	-
Halazhaisuchus qiaoensis	?	?	?	?	?	?	?	?	?	?	-	?	?	?	?	?	?	?	?	?	?	?	?	?	?	?	?	?	?	?	?	-	-	?	?	?	?	?	-	-	?	?	?	-	-	?	?	?	-
Osmolskina czatkowicensis	0	?	0	0	0	1	0	0	0	0	0	?	0	?	0	0	?	0	0	0	0	0	0	0	0	2	1	0	1	0	0	0	0	?	0	0	0	0	0	0	?	?	0	0	0	0	0	0	0
Dorosuchus neoetus	?	?	?	?	?	?	?	?	?	?	-	?	?	?	?	?	?	?	?	?	?	?	?	?	?	?	?	?	?	?	?	-	-	?	?	?	?	?	-	-	?	?	?	-	-	?	?	?	-
Dongusuchus efremovi	?	?	?	?	?	?	?	?	?	?	?	?	?	?	?	?	?	?	?	?	?	?	?	?	?	?	?	?	?	?	?	?	?	?	?	?	?	?	?	?	?	?	?	?	?	?	?	?	?
[truncated: 356 more columns]

## Sheet: Ecological characters
Taxon	Terrestriality [0=terrestrial, 1=aquatic or semiaquatic, 2=volant]	Femur length (mm)	Source of femoral length if not Sookias et al. 2012a
Mesosuchus browni	0	51
Prolacerta broomi	0	54
Proterosuchus sp	?	217
Erythrosuchus africanus	0	450
Vancleavea campi	1	74	Nesbitt et al. 2009
Chanaresuchus bonapartei	1	150
Tropidosuchus romeri	1	91
Euparkeria capensis	0	61
Parasuchus hislopi	1	240	Chatterjee 1978
Smilosuchus gregorii	1	522	Colbert 1947
Pseudopalatus pristinus	1	?
Gracilisuchus stipanicicorum	0	81
Turfanosuchus dabanensis	0	140
Ornithosuchus longidens	0	350
Riojasuchus tenuisceps	0	163
Stagonolepis robertsoni	1	315
Revueltosaurus callenderi	1	93
Aetosaurus ferratus	1	83
Longosuchus meadei	1	?
Ticinosuchus ferox	0	235
Qianosuchus mixtus	0	309
Xilousuchus sapingensis	0	?
Arizonasaurus babbitti	0	300
Effigia okeeffeae	0	163
Combined Prestosuchus	0	450
Saurosuchus galilei	0	650
Batrachotomus kuperferzellensis	0	682
Fasolasuchus tenax	0	700
Rauisuchus triradentes	0	?
Postosuchus kirkpatricki	0	392
Dromicosuchus grallator	0	144
Sphenosuchus acutus	0	?
Eudimorphodon ranzii	2	41
Dimorphodon macronyx	2	59	Padian 1984
Lagerpeton chanarensis	0	77.8
Marasuchus lilloensis	0	56.3
Asilisaurus kongwe	0	140
Lewisuchus/Pseudolagosuchus	0	115
Silesaurus opolensis	0	200
Heterodontosaurus tucki	0	195
Lesothosaurus diagnosticus	0	104
Herrerasaurus ischigualastensis	0	482
Eoraptor lunensis	0	154
Saturnalia tupiniquim	0	157
Plateosaurus engelhardti	0	930
Efraasia minor	0	627
Coelophysis bauri	0	245
Yonghesuchus sangbiensis	0	?
Garjainia prima	0	155	PIN 2394/6 (incomplete)
Sarmatosuchus otschevi	0	?
Shansisuchus shansisuchus	0	322
Doswellia kaltenbachi	1	112
Jaxtasuchus salomoni	1	67	Schoch & Sues 2013
Archeopelta arborensis	1	170	Desojo et al. 2011
Proterochampsa barrionuevoi	1	62	Arcucci 2011
Protorosaurus speneri	0	104
Trilophosaurus buettneri	0	238	Spielmann et al. 2008
Youngina capensis	0	34	Gow 1975
Koilamasuchus gonzalezdiazi	0	?
Turfanosuchus shageduensis	0	127
Halazhaisuchus qiaoensis	0	?
Osmolskina czatkowicensis	0	80	Borsuk-Białynicka & Sennikov 2009 (estimate)
Dorosuchus neoetus	0	98.3	Sookias et al. 2014
