# Supplementary material for: The relationships of the Euparkeriidae and the rise of Archosauria
Source: R Soc Open Sci. 2016 Mar 23;3(3):150674. doi: 10.1098/rsos.150674 (PMC4821269; doi:10.1098/rsos.150674)
Supplement: Matrix.nex - phylogenetic matrix as nexus file. [file rsos150674supp3.nex]

#NEXUS
[written Wed Feb 17 11:26:06 GMT 2016 by Mesquite  version 2.75 (build 564) at hp/10.20.72.105]

BEGIN TAXA;
	TITLE Taxa;
	DIMENSIONS NTAX=64;
	TAXLABELS
		Mesosuchus_browni Prolacerta_broomi Proterosuchus_sp. Erythrosuchus_africanus Vancleavea_campi Chanaresuchus_bonapartei Tropidosuchus_romeri Euparkeria_capensis Parasuchus_hislopi Smilosuchus_gregorii Pseudopalatus_pristinus Gracilisuchus_stipanicicorum Turfanosuchus_dabanensis Ornithosuchus_longidens Riojasuchus_tenuisceps Stagonolepis_robertsoni Revueltosaurus_callenderi Aetosaurus_ferratus Longosuchus_meadei Ticinosuchus_ferox Qianosuchus_mixtus Xilousuchus_sapingensis Arizonasaurus_babbitti Effigia_okeeffeae Combined_Prestosuchus Saurosuchus_galilei Batrachotomus_kuperferzellensis Fasolasuchus_tenax Rauisuchus_tiradentes Postosuchus_kirkpatricki Dromicosuchus_grallator Sphenosuchus_acutus Eudimorphodon_ranzii Dimorphodon_macronyx Lagerpeton_chanarensis Marasuchus_lilloensis Asilisaurus_kongwe 'Lewisuchus/Pseudolagosuchus' Silesaurus_opolensis Heterodontosaurus_tucki Lesothosaurus_diagnosticus Herrerasaurus_ischigualastensis Eoraptor_lunensis Saturnalia_tupiniquim Plateosaurus_engelhardti Efraasia_minor Coelophysis_bauri Yonghesuchus_sangbiensis Garjainia_prima Sarmatosuchus_otschevi Shansisuchus_shansisuchus Doswellia_kaltenbachi Jaxtasuchus_salomoni Archeopelta_arborensis Proterochampsa_barrionuevoi Protorosaurus_speneri Trilophosaurus_buettneri Youngina_capensis Koilamasuchus_gonzalezdiazi Turfanosuchus_shageduensis Halazhaisuchus_qiaoensis Osmolskina_czatkowicensis Dorosuchus_neoetus Dongusuchus_efremovi 
	;

END;


BEGIN CHARACTERS;
	TITLE  Character_Matrix;
	DIMENSIONS  NCHAR=405;
	FORMAT DATATYPE = STANDARD GAP = - MISSING = ? SYMBOLS = "  0 1 2 3 4";
	MATRIX
	Mesosuchus_browni                ?1000?000000000?1000?0000?0?10?100000?100000-00010?000000000010000101000??00?0000000000000110?000010000000000000000??0?01000??000?000?000000???000000000000?00001??100001000??00001000000?0000000010000000000000002000001000010?0000?-???00?10000?00000?1100????00?000?000?-00000000000000?0000010000000???000000000?0??00000000000000000??100010000??0??0000?0000000??0000000000?00000000000?000000000?????---?????0
	Prolacerta_broomi                000002000000?00?0000?0000?0?10?000000?000000-000000000000000000000001000??00?0000000000000--1?000000000000000000000000?000?0??000?0000000010??1000000000000?0000000010000000001110000000100010010010000000000000002000000000010?00000000000010000000000011000000000000?000?-00000000000000?0000000000000???000000000?0??00000000000000000??1000100000?????000?0000000??0000000000?000000000000000010000?????---?????0
	Proterosuchus_sp.                00000302000100000000?0000200100000000000000000000000000000000000000110000?0130001000000010011010000000010000000000-0?00010000?00101001100000??100?00000010000001000010000000000000000000000000010010000000000000002000000000010?0000?0?0?00?10000?0000??1-000?0?0??000?000?-00000010000000?0000000000000???000000000?0??00000000000000000?0100000000000000000?0000000??0000000000?000000000000000010000?????---?????0
	Erythrosuchus_africanus          01000200000102000000000002000000000000000000000000000000000000000001100001010100100000001001101110010000000010000110001100000000111000100100??000000000010001001000011-111-0000?000000010?00110000000100010000000000???--100100?0000100000011010000?00??--01??0?????00?0010110000010000000?000000000000001000000000010??0000000000000000000100010100000?00000?000?0?0001000000000?010000?000000101000?0?????---??????
	Vancleavea_campi                 110002000000100?100000000?0?00?-10000?00??00-001-000000?0000?00000011?000?01000000100?????---?1????????-0?00???00--?0???10????00??00100??110??10?0000?00100?1011000011-??--1??0?001?0?00-0?0-?-000-0010???00000000-0???--10010?????000000100100000000???1100??0?0??10??000?1000000100?00???00??-000000?00100000000000???100?0000000000000??10001010???????000?0001000001000000000?01000000?0?00???00??1?0?100000011?2
	Chanaresuchus_bonapartei         1000020000120001000000000{0 1}0000010000001100011001-001110000010000000110000011000100000000100-1??11011000-00000000001000???0?00000111010000110??0000000011100010010000110010110000000000000000100000100100010000010?10???--100100?000000000100100000??????11?????????????0010100000010000000?0000000000000010010000000110010000000000000001001010101000????0000?00000100010000000?0?01000000100001100020100?0?0000001??
	Tropidosuchus_romeri             10??0200001-00000000?0000{0 1}000?010000001101?11001-001110000010000000110000?110001000000?01?---????011???-0?00??0?0--??0???0????0011101?000110??00??000?1-1?00100100001100101100100000000000??1000001001000100000100-?0??11100100?0000000001001???????????11?????????????001?100000010000000?0000000?00000010010000000010010000?00000000001001010101000???00000?0001010001000000010?01000000100001100020100?0?0-0?000??
	Euparkeria_capensis              010001000000?000000000000200100000000000000000000000010000000000000110000{0 1}010000000000001001101110110001000000000000000110000000111000000100??0000000100100010010000110010000000000000100000100100100(0 1)000100000-002000111100000?0000000001001000000000??--010?0?00?100?0010100000010000000?00000000000000100100000000100100000000000000000000?000100000000000?1000010001000000110?01000000000001000000111100000100000
	Parasuchus_hislopi               ??00030001000001101000000200000010000000000000000010010000?000000001100000010000010000001?010?111111100-00000000011??00????0??0011111?000110??100?000?0011001011000011111101?00?00000010000011-10010010001000000??2000111001000?0010000000001000000000??--00????00??00?00101?000?010000000?00?00000000000100?0000000010010?00?0000?00000010001000100??0??0000??000010?110?0010111?1100000000000100?0011100?01000000?0
	Smilosuchus_gregorii             ??000300010000011010000002000000100000000000000000100100000000000001100000010000010000001?--0?11?11110001?000000000??0??10?0??00111210000110??100?00010011001011000?11111101??0?000000100000111?000---000100000-10-0001-1100000?001000000000100000??????--?????????????0010200000010000000?000000000000001000000000001001000000000?0000001100100-???????00000?1000010011010010111?1100001??-?00???00?21100??1000000?0
	Pseudopalatus_pristinus          ??000300010-000110100000020000?01000000000000000-01001000000000000-110000001010001000000?001-?1111111000100000000?10000110000000111210000110??100?0001---1001011000?-11111-100000000001--000-1-1-0----000100000-??-0001--100000?00100-0000-0-0000?000???--00000?0??100?0010-000000-0000000?0000-0000000001000-0000000100100000000000000001100100-100000100000?1000010011?10010111?110000100-0001000002110010---000010
	Gracilisuchus_stipanicicorum     0103010000010000{0 1}00000000100011000000100000000100100011000010100000110110101110100100??01?--1??1?{1 2}111?1-0??{0 1}0???0-1?????10??0?001210000001{0 1}0??0001000?0010001001000011-11--1?01000000010000011110010010001000000000????--1???????????0????0?1???????????--?????????????0010200000010000010??200000100?0001001000000?01001?100?00???00001000???0001?0000110000?1000011111020011221?110000000000010000001111000000?010?
	Turfanosuchus_dabanensis         0003020000010?00?000?00000000?2000000100000001100?00-10002100000000110010101000100000?0??0--1??10011100-000?0002?10??011?0?0??0012100?0001?0??00??000?0010001001000011-0110??0?????00?10100?1?-11?100-0001000000?020???--??1????????00000?0011??????????11?????????????00102000000100000?0????000??????0??0010000000010010000?00000000010??101??0????????0000??001010?110{1 2}0011221?1????????0??????00??1111??00000?1??
	Ornithosuchus_longidens          ??000002000100100000000000?001000100?000000000000000010000?00000010110000001000000000010101100?????????-???0??????-??????0????00121000200110??00?0000?00-100?0010000111111-1????0??0011100??1?-101000100?1?0?0?01?00001-1100101001000000??001???0?0100??11?0??0??????0?0010100000010010010?00?000010000?1100?0010000110010?00?000100000??1????0?0?????????0?????????1?21010010120???000????0???????1?2110000000100010
	Riojasuchus_tenuisceps           000000020001001000000000001101000100000000000000000011000000000001011000000100000000001010110?11?211100-0?000??0011??0???0????00121000200110??00?0000100110010010000111111-100000000011101001?-1010---000?10010-??-????--100101011?00000010011100?01000?1100??0?????0??00101000000100100?0?0?0000????0?0110010010000010010100?0001?00001011001000100000010000?1000011021010010120?1100000000000100000211000000020001?
	Stagonolepis_robertsoni          0000021000030?0011000011101001100000??000?100000010001000010000011011011??01?01?000010001?11011??211100000001002?11110????120?0012100001011???000?211?01100011000011111111-1?????0?0001(0 1)0001110101100-00010000000?2?001111011???0100000000001?????010???1101000000?100?001021000001000000??00?000000000?1100?0000000010010?00?000??0000??110010001????????0????????11???0?1????????10?0000000??10?000?11001111021101?
	Revueltosaurus_callenderi        000302000000030011000100121001000000000000000010000001000010000000-1-011010120010000000010---?111211100-0000?0020?-??021????0?0012100?00011???000000010010001012000111-11--100000010002--000-1-1-1----000100000-00-0?01--10010100100000000-01110110?0???--000????0?????00?0200000010000000?0000-000000001100100000000100100000000100000100000100-1?0000010000?10000110110110102210110?00000-?00??000??11001?---211012
	Aetosaurus_ferratus              00000110000300001100?01100100?100000?10000?000000100010?00100??0110110110101200100011000??111????211??0-0?00?????0-??0??1?????001210000101110000??211?0110001101001111-111-1???????????--???-?-?-?----0?010000?-??-0001--1?010100100000000001110110?00??1100000????100?0{0 1}102?000001000000??00?00000000001100100000000100100?0?00010000010???0??00?????????????????????????1?1?2?1??????????0?????0???21?0011110211012
	Longosuchus_meadei               ??001?????--0?001?00001100100?101000000000100000-??0-1?0??1??000?1011??1?10???11000??0?0?0---01?1211100-0000100201-?1021?0?2000012100001011???0?00211001100011000011-1-111-10?000??0001--00?-?-1-1----000?00000-??-0???--1011?1001000-0000-0-11011010000--0000000?0100?00102100000-0000000?00?0-00?0000011001-0000000100100000000100000101100?00-10?00???0000?1000111011021010221?110000000-00010?0002110011110211012
	Ticinosuchus_ferox               ??????????--???0000000?000010?0-0?????000?0--??0-???-?????????????0?-?????-?????-?????????---??????????-?????????--???????????001210???0?????0?0??00??---?00??01000011-??--1??00000?00?0-0011111000---00??00000010200??--10???100?0000000?00111??00100??--000?0?00?100???102?0?0?010000000?0??0001011?1011?0?0??0??0?1001?????0?0?00000?000??1000100?????00?0?1000011?11011010221?110000?000000100???2111000000000100
	Qianosuchus_mixtus               1000130000020101000100110100011000000000000000000000010000000000000?-0000101000100000000??--01???01???00???0?????--???????????0012100?000110??00??000?001?001001?00011-111-1?0110000000010011000001001?01?0010?-102?001--10010????0?00000?00-???????????--?????????????0110-?002001000000100110001001010??00?0000000?1001?????000??0??0??00??001010???????000??00??1??11011010221?110000?0000001010002111?00000000100
	Xilousuchus_sapingensis          ?0001200000-0?000001001100000100-??0??000??--???-???-?????????????-?-?????-?????-?????????---??1100110010000000001101011?000?00?12100??????????0000001---000?001000011-??--100?1001000000011101?0?0001?????????0??-????--????????????-????-?-???????????--?????????????????-??????-????????????-0????????????-??????????????????????????????????-??????????????????????????????????????????-?????????2??????---??????
	Arizonasaurus_babbitti           ???01???0?--0??0000100110000010-0?00??00???000000?000100?00000000001-0000?010001000000?010-11??1100110000000000001111011?000100012100?000?1????00000010000001001000011-11--1001?00000000001110-0001001?11100100-??-?00?--1001?100100?-????-?-???????????--?????????????01102100200100?00111021100101101?10001000000011001100010?????????????????-??????????????????????????????????????????-??????????0?????---??????
	Effigia_okeeffeae                100014?00000?200?000??11100000000000000000000011-???-00000001020?001-0010?0???00000?10?010010?1012111010000?????1--110?????0?00012100?000110??000?011000100112??????-?1111-1??0?01?0110010011?-0111--111111011?-01010??--000??100001?-?0?1001?1?000100??1100?00?0??????1112-000210110?0011102120020100??3010?00000011???1110110001?1000100010101010010011000??1000011011011?1?121?110000000011010100?10?????---?????0
	Combined_Prestosuchus            01000100000000000000?0000111010100000000000000001000010?1100000?000110000?01000?-00000?010---?1112111001000100020?0??01100?0??00121000100110??000000010010001001000011-11--10000000000?100011?-1-0----00010000001?1?0011110110100100000?0?001???????????--?????????????0010-1000001001001100101001011010110010000000110010000000010000010110010001000000?0000?1000011?11021010221?110000000000010110021110?000000?100
	Saurosuchus_galilei              010001000000?00000000?000101010000000000000001010000-1001100?000000110000101??0100000000100100111211100-001000020111?0?110?0????12?0001001111100??0???---????00??000111111-100000000002100011?-100000-0?0100000-??-????--????????????-????-?-???????????--?????????????0110-100000100100?1001000010110??1?00100000?0110010100?000?00000101100?000100000??0001?100001??1102101?121?110?00000-00010110021110?000000010?
	Batrachotomus_kuperferzellensis  ??0001001000010001000011000101000011010000?00110000001101?000010000111000?01000100000000110100111211100-0011000?011110111001110012100110111??0000000010010001001000011-111-100000000002100011111000001001100100-102000?--1011?1001?000000000111110??????--?????????????011011000001001001100100001001010100010000000110011100000010000010010010001????????0?1???????1?110?1010221?1?00000000?00???10?21111?000010?010
	Fasolasuchus_tenax               01000100000-0101??001000010101?-0?10?10-???--???-???-?????????????0?-?????-?????-?????????---??????????-?????????--????????????012?00??????????00000?1---????001000011-??--1?000000000110001-?-1000---?????????0??-????--????????????-????-?-1110???????--?????????????????-??????-???00???010?001???0?01000?0000010010011100?00?????????01001100??0100111001?1000111111021011121?11???????-??????????1??1?0000??????
	Rauisuchus_tiradentes            010?01000?0-010????????????????00?11??-0???-0???-???011012000?????0?-??00?-1??02101??0?011--1??????????-?????????--???????????????100??0????????????010-10?????1000?11-11--10?0?001000?100011?10000001??0?000?00102????--101?????1?1?-????-?-???????????--?????????????01101?00000100?00???????00????????????-??????????????????0??0000?00??01??0?????????00???0?0?1?1110??????????1???????-??????????1111?000011001?
	Postosuchus_kirkpatricki         010001000000010010001000211101000011010000?00110010?0110020000100001111001011102001000?011010?11121110?-01111002011111??????1?00121001101111110000200100100010010000111111-1????????00?101011?1000000-000100000-??-0???101001110?101000100001111?00100??1100????0??100?011?-100000100???????1??0010110?01000100000?0010011100?0001000001001101100????????1001?1000111111021011121?110000000011010110?01111?00001000??
	Dromicosuchus_grallator          00010200000211011000000001010?000010000001?00111-100-1100001?01000011?100101110100110?????---??????????-???1?????--???????????0012100?00111??00000?00100-?001001000011-??--1?????0??0000-0??1110-010010?01000000?0-0201--10011111101000111001011?00100?1--0????????????01112100001100?00???01??-0??????0100010000110010011100?0001000001000101100?????????0?1???????1?11021011?21?1?1?000??0??????????111100000100010
	Sphenosuchus_acutus              ?1010?0000001?011000000001??020-00100?0001100111010001100001?1201001001001011101001100001101011112111??-0111110111111121101111??12100100111???00002001000000?0010000111111-1?00??00000?-0?0?-11?0?1001?????????0??-?2010-1001111110100?1?1001???????????--?????????????????-??????-????????????-0????????????-??????????????????010000010???????0???????????????????1???????????????100????-?0???1????1????0000?????0
	Eudimorphodon_ranzii             10?0?100000-0?00?000?01100000?0000?0??000??01???-0??-?????????????0?-0?0000100?000??1?????---??????????-?????????--???????????101?000?00?110??00?0000?00100??01?000?11-01--1??1??000000110??11-00?100100?????0?00120001--??????1?1?0010011001?0?001?????11?000010111?1?0011-???0?010?00000?00??000??0001?????0?0?0????2?1??0??00???0????????????011?00????01???1???1???11?01??????111?0001001?010110000?????---?????1
	Dimorphodon_macronyx             10??120000000000??00?01100000?000?????0000?00???-0??-10??0??0?????0?-00000-1??000???0?????---??????????-?????????--???????????1012100?200??0??00??000?001?0?101?000?11-??--1??11?????000-0??1100001001?????????-01-0???--??????101?0010011001?????1?0???1100000??111?1?00112?0001010?00000?00??00???00011000?00000000???1010020000?0?000?00??1??1111000?0?01???101?1???11??1??????111000010001?10?1?000?????---??????
	Lagerpeton_chanarensis           ??????????--???????????????????--?????--???--???-???-?????????????-?-?????-?????-?????????---??????????-?????????--???????????????????????????????????---???????????-?-??--????????????--???1?-?0?1---0001000000??-????--????????????-????-?-???????????--?????????????0010200000010000000?000000000000111101100000?011010100?0110?00000000101011111000?1?010011010110?11?01????20111100000100000001200?????---??????
	Marasuchus_lilloensis            ??????????--???????????????????--?????--???--???-???-?????????????-?-?????-?????-?????????---??01211100-000?1?010100?0???0???0????????????????????????---???????????-?-??--101000000000010001?-0101001000100000000-0???--1?0????0??10100?10011???0??????--?????????????0010300001010000010?1100000000111100011010101010010?00?001000000010010100111100001?110011000110?101000012001111000001000100012?0?????---??????
	Asilisaurus_kongwe               ??????????--???????????????????-0?????00???00???-???-?????????????-?-?????-?????-0?00?????---??????????-?????????--???????????0????????????????0001100---????1010?1100-??--11?11000000001001-0-0101001000?000100001????--1?01?1001?10-00?1001??00???????--?????????????02102000100100?00?0?110?0010011??10011011110111001010?110100010001??1110?1?????????110011000100?10100001?00111??????0?1?10????10?????---??????
	'Lewisuchus/Pseudolagosuchus'    ??????????0-???010?0?0?000?00?0-0?????--???0-???-00001?0??00??????0?-001??01??00000?01?11?011??0121111000000??110(0 1)0??0?1?1?0??0?12??0?00?1?????01000??00-????00100001?-011111111?0000000100?10?01000010001000000??0????--1101010010101?00?0?1???????????--?????????????02??-0?0100-00100?0??101-0????1?110011-11010111?01010??00100010001001?10?1?????????110011000100?10?00001?0011???????0??????????10000-00010001?
	Silesaurus_opolensis             ??000200000000001000?000000001000??00000?0?0000?-000010?000?100?00-1-0000?011001000001??10--1??0101111000000101101001011?1000100121?0?000110??001121100010001101001110-11--111100000000010011000101001000?00110000-0???--1101010010101000100110?000?00??110????????????0210201010010010010?1101001000110120110111{0 1}001100101?0110101110001001110111?10?????110011010100?10?01????20111110??0001010101210?????---??????
	Heterodontosaurus_tucki          010000001000100110001100000001000000000000000011-0000100000000200011100000013001000001?11?1-0?101211111000001001110??0???0?0??001210010011111001?0{0 2}0100100121{0 2}12100111-11--110000010000010001?021110011?0?1110000001?1?--1101?0?010111001100110001011000111000011121000?211300021010011110?01??101000211?0???1?200?1011110100?002001101??00110?11111000?0?110??1?1?1???11?01??????1111100001010101?1200?????---?????2
	Lesothosaurus_diagnosticus       010003000000000110000100000001000000000000000011-000010000000{0 1}00001110000001300000010101?00100101211110-0000?00?110??0??10?0??00121001001111100110001001001210020111111111-1??00001000001??01?00111001??0?111?00??-1???--11010?????11-00?100100?01010???11000?0?0??10000211201021010011110?01??10100021110021112000101111?100000200020101??111??11??????0?1100?11101?0?10?01????211111100001010101???00?????---??????
	Herrerasaurus_ischigualastensis  01000100100201000000000000000?0000000000100000?1-0000100000000000001100000013001000001?1??011010?21?11000?0000??110??0??10????00121001001110??00??000?0010001001000011-111-110?10011010010011?-210000100010000100111?1?--1?01??????111101100110000011201111001110131101021030002101001001111101101020210101211210101011110101?0020101010100111011111011?0?1101111101?0?10?01????20111110000101110101100?????---??????
	Eoraptor_lunensis                01000100100212000000?00010000?000?001100110000?1-000010?0000??0??001100001013001000001?1??011??0??11??0-0??0?????--??0????????0012100?001110??000?000?000????001?00011-01111??0?001???00100?10021010010001?000?00?01?1?--1001?0??101111011001100010111??1110011110?1101021020112?010110011??100001010?11??0?1111000????110?0???0{1 2}01?10001001?10111110110??1?0???1?01?0?10?0?????2?111110000101?101?1?00?????---?????1
	Saturnalia_tupiniquim            ??????????--???????????????????--?????--11?--???-???-???????1?????0?-?????-?????-?????????---??????????-?????????--????????????1??????????????????0???---????002001011-??--1????0??10000-001-?0010100-000?00001-00-1???--100100?01011100010111??010?????--?????????????0210-01011010010011011000010212101002112101011111101?1?002001111010011101011101100?1101111101?0?10?01????20111110000101110101?00?????---??????
	Plateosaurus_engelhardti         101012001000010010000001010001000000110011000001-00001000000100000010000000130100000010110011010121111010000000111101011?0?20?01121001?01110??0010101101100010020110111111-1110100110000100110001000010001010010002001?--100100?01011100110111000101010111011111112100?0210200021010010011011000010212101002112100011111101010002000111010011101011101100?1101111101?0?10?01????20111010000001110101100?????---??????
	Efraasia_minor                   ?0101100100-01001000000?000001000?00??0011000001-???-10?000?1???0?0?-???00-???1?-0000?????---??01211110-0000000111-??0?110????0112100?001?????0000001?01-0001002001011-??--11?1?00110?001?01100010100-00010000100021?1?--1001?0?010111001101110001010?0111011?1?11?100?0210200021010010010?110000102121010021121000111111010100020001110100111010111011?0?110??111?1?0?10?01????20111010000101110101100?????---?????1
	Coelophysis_bauri                1010110010001?000000?0101000010000?0100011000001-000010?0000100?0001100011013001000?0101100110101211111-0000100111-??0?1?0?00?00121?01001110??000?000?00100010010000111111-111111111100010011000101001100?111010010111?--1101?0?01011110110011000101121111100111113?1011211302121111110011111?10010112112002112101012110101?11002011111010011101111100100?1100111101?0?11?01????211111110001010??1012?0?????---?0????
	Yonghesuchus_sangbiensis         ??030200?002010000?0?00000000?200????1--00000???-1000????0??-?????0?-0110101010000?00?????--1??1?{1 2}11??1-0????????--?????????????1210??00???????0???0010010001001000011-01-0????????????01???-11?-?----?????????-??-????--????????????-????-?-???????????--?????????????????-??????-????????????--????????????-??????????????????????????????????-??????????????????????????????????????????-????????????????001??????
	Garjainia_prima                  0100020100010200000000000200110000000000000000000000000?0000000000001000010100001000000000--1?1110010000000000000110001000000000111000100100??000000000010001001000011-111-?000000000001000010-0000001000100000-00-000111100100?000010000001100000??????--?????????????00100100000100000?0?000000000000001000-00000010??00000?0000000000000100010?????????????????????01000000000?010000?000000101000?0?????---??????
	Sarmatosuchus_otschevi           0?0?03020?0-???????????????????-0?????-0???--??0-???-00000000???000?-?00??0???0000000????0-110?00001000-000000?0011??0??10?00?????100??0???????00000??---00??001000010-0100000?0000000010000-?-1-?1---?????????-??-????--0000?0?0000?-????-?-000????????--?????????????????-??????-????????????--????????????-??????????????????????????????????-??????????????????????????????????????????-????????????????---??????
	Shansisuchus_shansisuchus        01030301000200000000000000000000000000000?0000001000000?00000000000110000?01000000000?????---01110?1000-000?10?001-?001100?00?0011100?100100??00000000001000?001000011-11--0000?000000010000-000000001000100000-00-0???--100100?00001-00010110100000????110??????0?????00100?0000000000000?0000000000000010010000000010000100?00000000000011011101???????10000?010000?01000000000?0?00?????0??????00(0 1)?0?????---??????
	Doswellia_kaltenbachi            ??????????--????000?00????????0-1?????-0???0-0?11?100?010000000100011??10?012?0000?1010000110?101010??0-000000??111??0??10000?00??0??1?0011????001000000010??00?0000-1-01-0??10?0000000010001(0 1)011111110011100100002?00011????????????-????-?-???????????--?????????????0010100000001000010?000000000000?010010000000110010100?00????????????????-??????????????????????????????????????????-??????????1101122110100?(0 1)
	Jaxtasuchus_salomoni             ??????????--???10000???00000000--??1??--???--0?1-???-?????????????-?-00???-?????-?????????---??0???????-????00??1--?????10??0???1??????00?????????????---?????00000011-??--10?1?10000000100010-111111-?0?100000-?0-0???--???????????100000001?0001??????--0????????????????-??????-????????????--???????010020000000010010010?00000?0????001?0000???????????????????????????????????00?????0???????0(0 1)0110110211(0 2)100?(0 1)
	Archeopelta_arborensis           ??????????--???????????????????--?????--???--???-???-?????????????-?-?????-?????-?????????---?11?010100-000????01110000100?00?????????????????????????---???????????-?-??--????????????--???-?-0011---?????????-??-????--????????????0?0??-?-???????????--?????????????0010?0?0?0001???????????--0?0001110101000000001001?01??0100000???????????-??????????????????????????????????????????-??????????11000021001000?
	Proterochampsa_barrionuevoi      00000(2 3)0000110000000000000{0 1}0001011000000100011001-000110100000101000110000001000100100000000-1?111?11000-00000000?(0 1)0000??1???0?0?111010000110??000?000011100010010000111011110000000000010000-000111001?????????-??-????--????????????-????-?-???????????--?????????????????-??????-????????????--????????????-??????????????????????????????????-??????????????????????????????????????????-??????????100???000100002
	Protorosaurus_speneri            100210000000000?0010?0100???1?000?000?0001?0-00000??-00000000110001?10001?00?000000?0?????---??????????-???0?????--?????10????000?0000000110??0000000010000?0000000002-??--?00111000000010001001011000???0????000020000--000010?000000000011?00000000111100001010101000??0?-?????00??00000?000001??00?00???020000000????10?10?000??0000?0?????01000000000?000?000?000000000000100?000001000100000000000?????---?????0
	Trilophosaurus_buettneri         00000??00000000?1000?0000?0?100100000?000000-0101??0-00000000020001111100?010?000000000010100?000010?00-00000100??0??01?10100?010?0000000110???0??010000000?00000001001111-000111000000000010000001--10001000000000000011000010?0000000000100000010002011101010101000000000-000000-0000000?000001000000001001000000000??00000?00010000000??100110000000000000?000?000??0000000000?00000000010?000000000?????---??????
	Youngina_capensis                10021000000200000010?0100?0?0001000000000000-0000000000000?00000000000000?0100000000000000000?0010101001000000?0?010002010?00?000?1??0000010???0??00??000000?000000100100000??0?1000000000000000001000000100000000000001-000010?000000000011000?000?1000000100000100000000?-00000001000000?000?0100000000110100000000???1?00??0000?00?000???0101000000000?01??0?????00?10??00?100000000??0010000000000110?000010000?2
	Koilamasuchus_gonzalezdiazi      ??????????-????????????????????--?????--???--???-???-?????????????-?-?????-?????-?????????---??????????-?????????--???????????????????????????????????---???????????-?-??--????????????--???-?-0001000?????????-??-????--????????????-????011???????????--?????????????0?101???00?000??????????--????????????-??????????????????????????????????-??????????????????????????????????????????-??????????11(0 1)(0 1)?0000(0 1)0????
	Turfanosuchus_shageduensis       ??????????-????????????????????--?????--???--???-???-?????????????-?-?????-?????-?????????---??????????-?????????--???????????????????????????????0???0--00??0???000-1-??--?????0???00?0-0??-?-?-?----?????????-??-????--1?10?0?000000000?00100000??????--?????????????????-??????-????????????--??????001001-00000001001?????0?00000000000???000??????????????????????????????????????????-????????????????---??????
	Halazhaisuchus_qiaoensis         ??????????-????????????????????--?????--???--???-???-?????????????-?-?????-?????-?????????---??????????-?????????--???????????????????????????????????---???????????-?-??--????????1001000001?11001--1?????????-??-????--1010?0?0???00?00?001?0000??????--?????????????????-??????-????????????--????????????-??????????????????????????????????-??????????????????????????????????????????-??????????1111?000010001?
	Osmolskina_czatkowicensis        0?000100000?0?00?0000000021010000?000000??0000000000010000?0?000000110000?01000?000000?0000110?010110?0?000000101100000110?000?011100?000100??0000?0010010001001000011-0100??1000?00001000001?-1001---00010000000?2????--?01??0?000000000?001???0???????--?????????????0010100000010000000?0000000100000???01000?000?1001?????0?0??1?????00101100??000000??00?1001010001000000110?0100?00??-??????00?01111?{0 1}0001?????
	Dorosuchus_neoetus               ??????????-????????????????????--?????--???--???-???-?????????????-?-?????-?????-?????????--0??10011000-000000?001-0?0??100?00??????????????????????01-01?0?????????-?-1?--????????????--???-?-?-?----0?0?000000??-????--????????????-????-?-???????????--?????????????00100?00000100??????????--??????0010010000000010010000?00000000000???????-??????????????????????????????????????????-????????????????---??????
	Dongusuchus_efremovi             ?????????????????????????????????????????????????????????????????????????????????????????????????????????????????????????????????????????????????????????????????????????????????????????????????????????????????????????????????????????????010????????????????????????????????????????????????????????010000000000210010000110000000000????????????????????????????????????????????????????????????????????????????

;

END;
BEGIN ASSUMPTIONS;
	TYPESET * UNTITLED   =  unord:  1 -  405;

END;

BEGIN MESQUITECHARMODELS;
	ProbModelSet * UNTITLED   =  'Mk1 (est.)':  1 -  405;
END;

Begin MESQUITE;
		MESQUITESCRIPTVERSION 2;
		TITLE AUTO;
		tell ProjectCoordinator;
		timeSaved 1455708372644;
		getEmployee #mesquite.minimal.ManageTaxa.ManageTaxa;
		tell It;
			setID 0 5786292243818557225;
		endTell;
		getEmployee #mesquite.charMatrices.ManageCharacters.ManageCharacters;
		tell It;
			setID 0 7720241655186549146;
			mqVersion 275;
			checksumv 0 3 1127060864 null  getNumChars 405 numChars 405 getNumTaxa 64 numTaxa 64   short true   bits 2305843009213693983   states 31   sumSquaresStatesOnly 37413.0 sumSquares -7.83986623132656E19 longCompressibleToShort false usingShortMatrix true   NumFiles 1 NumMatrices 1;
			mqVersion;
		endTell;
		getWindow;
		tell It;
			suppress;
			setResourcesState false false 199;
			setPopoutState 400;
			setExplanationSize 0;
			setAnnotationSize 0;
			setFontIncAnnot 0;
			setFontIncExp 0;
			setSize 895 500;
			setLocation -11 135;
			setFont SanSerif;
			setFontSize 10;
			getToolPalette;
			tell It;
			endTell;
			desuppress;
		endTell;
		getEmployee  #mesquite.charMatrices.BasicDataWindowCoord.BasicDataWindowCoord;
		tell It;
			showDataWindow #7720241655186549146 #mesquite.charMatrices.BasicDataWindowMaker.BasicDataWindowMaker;
			tell It;
				getWindow;
				tell It;
					getTable;
					tell It;
						columnWidth 19 23;
					endTell;
					setExplanationSize 30;
					setAnnotationSize 20;
					setFontIncAnnot 0;
					setFontIncExp 0;
					setSize 696 433;
					setLocation -11 135;
					setFont SanSerif;
					setFontSize 10;
					getToolPalette;
					tell It;
						setTool mesquite.charMatrices.BasicDataWindowMaker.BasicDataWindow.ibeam;
					endTell;
					setActive;
					setTool mesquite.charMatrices.BasicDataWindowMaker.BasicDataWindow.ibeam;
					colorCells  #mesquite.charMatrices.NoColor.NoColor;
					colorRowNames  #mesquite.charMatrices.TaxonGroupColor.TaxonGroupColor;
					colorColumnNames  #mesquite.charMatrices.CharGroupColor.CharGroupColor;
					colorText  #mesquite.charMatrices.NoColor.NoColor;
					setBackground White;
					toggleShowNames on;
					toggleShowTaxonNames on;
					toggleTight off;
					toggleThinRows off;
					toggleShowChanges on;
					toggleSeparateLines off;
					toggleShowStates on;
					toggleAutoWCharNames on;
					toggleAutoTaxonNames off;
					toggleShowDefaultCharNames off;
					toggleConstrainCW on;
					toggleBirdsEye off;
					toggleShowPaleGrid off;
					toggleShowPaleCellColors off;
					togglePaleInapplicable on;
					toggleShowBoldCellText off;
					toggleAllowAutosize on;
					toggleColorsPanel off;
					toggleDiagonal on;
					setDiagonalHeight 80;
					toggleLinkedScrolling on;
					toggleScrollLinkedTables off;
				endTell;
				showWindow;
				getWindow;
				tell It;
					forceAutosize;
				endTell;
				getEmployee #mesquite.charMatrices.ColorByState.ColorByState;
				tell It;
					setStateLimit 9;
					toggleUniformMaximum on;
				endTell;
				getEmployee #mesquite.charMatrices.ColorCells.ColorCells;
				tell It;
					setColor Red;
					removeColor off;
				endTell;
				getEmployee #mesquite.categ.StateNamesStrip.StateNamesStrip;
				tell It;
					showStrip off;
				endTell;
				getEmployee #mesquite.charMatrices.AnnotPanel.AnnotPanel;
				tell It;
					togglePanel off;
				endTell;
				getEmployee #mesquite.charMatrices.CharReferenceStrip.CharReferenceStrip;
				tell It;
					showStrip off;
				endTell;
				getEmployee #mesquite.charMatrices.QuickKeySelector.QuickKeySelector;
				tell It;
					autotabOff;
				endTell;
				getEmployee #mesquite.charMatrices.SelSummaryStrip.SelSummaryStrip;
				tell It;
					showStrip off;
				endTell;
				getEmployee #mesquite.categ.SmallStateNamesEditor.SmallStateNamesEditor;
				tell It;
					panelOpen true;
				endTell;
			endTell;
		endTell;
		endTell;
end;
